# Supplementary material for: Non‐Native Herpetofauna Continue to Proliferate in the World's Most Invaded Herpetofauna Community
Source: Ecol Evol. 2025 Jun 13;15(6):e71556. doi: 10.1002/ece3.71556 (PMC12166127; doi:10.1002/ece3.71556)
Supplement: Supplementary file 1 — Appendix S1 [file ECE3-15-e71556-s001.zip]

Archive with 14 entries (13 files):
- Data Sheets Workflows R Scripts Compressed/
- Data Sheets Workflows R Scripts Compressed/2022FullMatrixRelativized.csv
- Data Sheets Workflows R Scripts Compressed/ANCOVAdata_Transformed_WResiduals.csv
- Data Sheets Workflows R Scripts Compressed/ANCOVAs.jmpflow
- Data Sheets Workflows R Scripts Compressed/ANOVASpatialAutocorrelationAverageYrs.csv
- Data Sheets Workflows R Scripts Compressed/Clementsetal2025_SupportingData.xlsx
- Data Sheets Workflows R Scripts Compressed/CountyFullDataSecondaryWHabitat.csv
- Data Sheets Workflows R Scripts Compressed/CountyPlotNMDSspecies.csv
- Data Sheets Workflows R Scripts Compressed/Factorial ANOVAs.jmpflow
- Data Sheets Workflows R Scripts Compressed/FullMatrix.csv
- Data Sheets Workflows R Scripts Compressed/Model Assumptions.xlsx
- Data Sheets Workflows R Scripts Compressed/Script2022Permanova.R
- Data Sheets Workflows R Scripts Compressed/ScriptPermanovaCombinedYrsAndNMDS.R
- Data Sheets Workflows R Scripts Compressed/ScriptSpatialAutocorrelation.R
