# Supplementary material for: Non‐Native Herpetofauna Continue to Proliferate in the World's Most Invaded Herpetofauna Community
Source: Ecol Evol. 2025 Jun 13;15(6):e71556. doi: 10.1002/ece3.71556 (PMC12166127; doi:10.1002/ece3.71556)
Supplement: Supplementary file 1 — Appendix S1 [file ECE3-15-e71556-s001.zip › Data Sheets Workflows R Scripts Compressed/2022FullMatrixRelativized.csv]

Park	Habitat type	Agama picticauda	Ameiva ameiva	Anolis carolinensis	Anolis cristatellus	Anolis distichus	Anolis equestris	Anolis sagrei	Basiliscus vittatus	Coluber constrictor	Crocodylus acutus	Ctenosaura similis	Eleutherodactylus planirostris	Gopherus polyphemus	Hemidactylus mabouia	Iguana iguana	Indotyphlops braminus	Leiocephalus carinatus	Osteopilus septentrionalis	Pantherophis alleghaniensis	Plestiodon inexpectatus	Pseudemys peninsularis	Pseudemys nelsoni	Rhinella marina	Sphaerodactylus notatus	Trachemys scripta
AD Barnes	Native	0	0	0.037764168	0.017362967	0.00509274	0	0.101372034	0.083350867	0	0	0	0	0	0.021007991	0.088481224	0.024111269	0.01495113	0	0	0	0.694915254	0	0	0	0.294952443
Amelia Earhart	Non-native	0	0	0.018568918	0	0.033723874	0.043018993	0.050376956	0.016771821	0.114812265	0	0.67269312	0	0	0.014346921	0.091635339	0.014113914	0	0.033540246	0	0	0.305084746	0.082089552	0.385062461	0	0.064745658
Brothers to the Rescue	Non-native	0.097941171	0	0.030422602	0	0.019231325	0	0.030571112	0.026229294	0	0	0	0	0	0.070516333	0.034269221	0.121399399	0.451670496	0	0	0	0	0	0	0	0
Chapman Field	Native	0.00505451	0.016315096	0.009848419	0.120904739	0.002345868	0	0.010626104	0.001476689	0.069497582	0.20625	0	0.008420955	0	0.001985007	0.077173206	0	0	0	0.475206612	0	0	0	0	0.01757329	0
Continental Park	Non-native	0.019452205	0	0.054380402	0.000905894	0.103891891	0.077165319	0.032312336	0	0	0	0	0	0	0	0	0	0.098677457	0	0	0	0	0	0	0	0
Coral Pine	Native	0	0	0.080563558	0.198212686	0.013711222	0.028265684	0.049548831	0.042744034	0.050291697	0	0	0.030468984	0	0.014364438	0	0.024729507	0	0	0	0	0	0	0	0	0
Coral Reef	Non-native	0.030446929	0	0.079206237	0.0005908	0.075228623	0.043135892	0.040080519	0.032615557	0	0	0	0	0	0.005480345	0.063919546	0.018869689	0	0	0	0	0	0	0.007889836	0	0.288540433
David T. Kennedy	Non-native	0.002509962	0	0.044439898	0.274690413	0.01872814	0	0.093605629	0	0	0	0	0.045998337	0	0.065057004	0.03161612	0	0.162050956	0	0	0	0	0	0	0	0
Deering Estate	Native	0.002029795	0	0.018442049	0.006144324	0.010960462	0.014378631	0.049418867	0.003261556	0.030699801	0	0	0.139494956	0.399477807	0.008768553	0	0.045287254	0	0.035873481	0.524793388	0	0	0	0	0.42695454	0
Evelyn Greer	Non-native	0.106102936	0.753460778	0.092281894	0.10541311	0.15556005	0.08017176	0.024767031	0	0	0	0	0	0	0	0	0	0	0.250027292	0	0	0	0	0	0	0
Harden Hammock	Native	0	0	0.00387739	0	0.007353154	0	0.010841929	0	0	0	0	0	0	0	0	0.030944945	0	0	0	0	0	0	0	0	0
Highland Oaks	Native	0	0	0.075802984	0	0.030556438	0	0.041470378	0.102294246	0	0.79375	0	0	0	0.022917808	0.074249978	0.026303203	0	0	0	0	0	0.917910448	0	0	0.321766302
Ingram Pineland	Native	0	0	0.01450144	0	0.00509274	0	0.014783422	0.05001052	0	0	0	0	0	0.067225571	0.054449984	0	0	0	0	0	0	0	0	0	0
Ives Estate	Non-native	0	0.184179301	0.018126801	0	0.00763911	0.007349078	0.024075858	0	0.078455048	0	0.32730688	0	0	0.022408524	0.059894982	0.077156062	0	0	0	0	0	0	0	0	0
James Archer Smith	Non-native	0.340413585	0	0.0135951	0	0	0.027559042	0.016631349	0	0	0	0	0	0	0	0	0	0.067280084	0	0	0	0	0	0	0	0
Kendalwood	Native	0	0	0.067975502	0	0.024827106	0.027559042	0.079196902	0	0.147103215	0	0	0	0	0	0	0.43400285	0	0	0	0	0	0	0	0	0
Ludlam Pineland	Native	0.006865484	0	0.014927953	0.002131515	0.001797438	0	0.019007256	0	0.069225042	0	0	0	0.600522193	0.009886113	0	0	0	0	0	0	0	0	0	0	0
Mayor Roscoe Warren	Non-native	0.019055221	0	0.013317649	0	0	0	0.010473386	0	0	0	0	0.043651483	0	0.072027398	0	0.035428804	0	0.336771454	0	0.74611399	0	0	0	0	0
Northrop Pineland	Native	0	0	0.017479415	0	0	0	0.019007256	0	0	0	0	0.076390095	0	0	0	0.062000407	0	0	0	0	0	0	0	0	0
Perrine Wayside	Non-native	0.055577728	0	0.064738573	0	0.17460822	0.078740121	0.029415992	0	0	0	0	0	0	0.060022831	0.029169634	0	0.032038135	0	0	0	0	0	0.561681149	0	0
Rolling Oaks	Native	0	0	0.030453025	0	0.037584419	0	0.025849869	0.150031561	0.141219086	0	0	0	0	0	0	0.034720228	0	0	0	0	0	0	0	0	0
South Dade	Non-native	0.13894432	0	0.015537258	0	0.061112877	0.157480242	0.041634943	0	0	0	0	0.407413839	0	0.048018265	0	0	0	0	0	0	0	0	0	0	0
Sunny Palms	Native	0.012968137	0.046044825	0.031419788	0	0.000509274	0	0.017317723	0.016670173	0.078455048	0	0	0	0	0.005602131	0	0	0	0	0	0	0	0	0	0	0
Sunset Park	Non-native	0.05934571	0	0.018434034	0	0.112644498	0.084078434	0.025772551	0	0	0	0	0	0	0	0	0	0.045613616	0	0	0	0	0	0	0	0
Tamiami Lakes	Non-native	0	0	0	0	0	0.082677127	0	0	0	0	0	0	0	0.44116781	0	0	0	0	0	0	0	0	0	0	0
Tree Island Preserve	Native	0	0	0.010573967	0	0.000954889	0.004593174	0.042370343	0.023442431	0.024517202	0	0	0.01485363	0	0.007002664	0	0	0	0	0	0.25388601	0	0	0	0	0
Trinity Pineland	Native	0	0	0.026689768	0.018895947	0.005623884	0	0.025265269	0	0.144395794	0	0	0	0	0.020621341	0	0.035501256	0	0	0	0	0	0	0	0	0
Tropical Park	Non-native	0.0817652	0	0.055302103	0.000614165	0.03884293	0.078473205	0.03318216	0.122907211	0.019946199	0	0	0.024168618	0	0.017091247	0.218722817	0	0.127718126	0	0	0	0	0	0	0	0.029995164
Vizcaya	Native	0.002074902	0	0.023202305	0.25413344	0.000814838	0	0.010137203	0	0.031382019	0	0	0.209139104	0	0.004481705	0.013067996	0.015431212	0	0	0	0	0	0	0	0.55547217	0
William Randolph	Non-native	0.019452205	0	0.018126801	0	0.05156399	0.165354254	0.030886792	0.32819404	0	0	0	0	0	0	0.163349952	0	0	0.343787526	0	0	0	0	0.045366554	0	0
