# Supplementary material for: Non‐Native Herpetofauna Continue to Proliferate in the World's Most Invaded Herpetofauna Community
Source: Ecol Evol. 2025 Jun 13;15(6):e71556. doi: 10.1002/ece3.71556 (PMC12166127; doi:10.1002/ece3.71556)
Supplement: Supplementary file 1 — Appendix S1 [file ECE3-15-e71556-s001.zip › Data Sheets Workflows R Scripts Compressed/ANCOVAdata_Transformed_WResiduals.csv]

Park	2017NonnativeRichness	2022NonnativeRichness	2017NativeRichness	2022NativeRichness	2017NonnativeAbundance	Ln(2017NonnativeAbundance	2022NonnativeAbundance	Ln(2022NonnativeAbundance)	2017NativeAbundance	Ln(2017NativeAbundance)	2022NativeAbundance	Ln(2022NativeAbundance)	2017Agama	Ln(Agama2017)	2022Agama	Ln(Agama2022)	2017Curlytail	Sqrt(Curlytail2017)	Ln(Curlytail2017)	2022Curlytail	Sqrt(Curlytail2022)	Ln(Curlytail2022)	AgamaIncrease	CurlytailIncrease	Latitude	Longitude	Habitat type	Area	Ln(Area)	Connect .1	Ln(Connect .1)	Connect .2	Connect .5	Connect 1	Connect 2	Residual 2022NonnativeRichness	Residual Ln(2022NonnativeAbundance)	Residual Ln(Agama2022)	Residual Sqrt(Curlytail2022)
AD Barnes	8	9	4	2	232	5.451038454	454	6.120297419	49	3.912023005	27	3.33220451	0	0	0	0	0	0	0	2	1.414213562	1.098612289	0	2	25.73667	-80.30917	Native	30	3.401197382	139847.4576	11.84830752	17514.87569	115.0356531	7.073785255	0.21521653	1.585041408	0.433325172	-0.598476432	1.319932658
Amelia Earhart	10	12	9	7	1263	7.142036575	1429	7.265429723	55	4.025351691	59	4.094344562	0	0	0	0	0	0	0	0	0	0	0	0	25.88413	-80.27839	Non-native	515	6.244166901	68568.55166	11.13558928	5725.982693	48.32769751	3.974520888	0.09815768	-1.220712068	0.467124466	-2.005634746	-0.961238682
Brothers to the Rescue	5	8	1	1	48	3.891820298	58	4.077537444	5	1.791759469	4	1.609437912	0	0	12	2.564949357	3	1.732050808	1.386294361	12	3.464101615	2.564949357	12	9	25.74699	-80.31221	Non-native	6.8	1.916922612	139847.4576	11.84830752	17514.87569	115.0356531	7.073785255	0.21521653	1.268928284	-0.082679554	0.559314612	-1.764298748
Chapman Field	7	9	3	5	484	6.184148891	777	6.656726524	54	4.007333185	31	3.465735903	0	0	11	2.48490665	0	0	0	0	0	0	11	0	25.64028	-80.27917	Native	566	6.338594078	181330.516	12.1080767	47141.79539	3593.105085	170.393677	8.108242338	0.400155124	0.584851899	1.886430217	-0.094280904
Continental Park	4	6	1	1	152	5.030437921	267	5.590986981	29	3.401197382	30	3.433987204	0	0	10	2.397895273	0	0	0	11	3.31662479	2.48490665	10	11	25.67648	-80.32706	Non-native	18	2.890371758	167037.088	12.02597115	23967.21809	559.4938961	33.5880587	1.156111734	-0.142519175	0.037040824	0.392260527	2.355386108
Coral Pine	6	8	2	2	290	5.673323267	475	6.165417854	19	2.995732274	53	3.988984047	0	0	0	0	0	0	0	0	0	0	0	0	25.675	-80.30778	Native	3	1.098612289	160580.5776	11.98655114	25212.57583	888.4722397	97.3095608	4.991155181	1.762146489	0.058416656	-0.598476432	-0.094280904
Coral Reef	8	11	4	3	330	5.802118375	405	6.00635316	59	4.094344562	72	4.290459441	0	0	24	3.218875825	0	0	0	0	0	0	24	0	25.63111	-80.32	Non-native	47.6	3.862832761	201216.0864	12.21213467	46922.61122	3258.254978	291.9180012	47.47308936	1.320978113	-0.305101556	1.213241079	-0.961238682
David T. Kennedy	7	8	1	1	262	5.572154032	508	6.232448017	28	3.36729583	19	2.995732274	0	0	1	0.693147181	0	0	0	14	3.741657387	2.708050201	1	14	25.7348	-80.22874	Non-native	25	3.218875825	90366.00976	11.41162348	8210.777449	91.3188197	5.596430809	0.492038481	0.091823203	0.658347782	-1.312487565	2.780418704
Deering Estate	7	10	6	5	511	6.238324625	716	6.575075841	79	4.382026635	67	4.219507705	0	0	4	1.609437912	0	0	0	0	0	0	4	0	25.6281	-80.30559	Native	441	6.089044875	211031.3066	12.25976177	58539.28138	5618.165185	401.9501865	87.39130143	1.400155124	0.108626387	1.01096148	-0.094280904
Evelyn Greer	5	7	1	1	325	5.786897381	272	5.609471795	6	1.945910149	28	3.36729583	0	0	30	3.433987204	0	0	0	0	0	0	30	0	25.65412	-80.32732	Non-native	10	2.302585093	181062.1903	12.10659584	31532.1802	1137.112954	59.09180119	2.639757607	0.268928284	-0.24099775	1.428352459	-0.961238682
Harden Hammock	5	3	2	1	103	4.644390899	42	3.761200116	2	1.098612289	2	1.098612289	0	0	0	0	0	0	0	0	0	0	0	0	25.55644	-80.36615	Native	12.4	2.517696473	266216.952	12.49206686	61107.84235	3211.11014	230.6458232	37.64525501	-2.058154696	-0.475255266	-0.598476432	-0.094280904
Highland Oaks	8	7	3	4	412	6.023447593	226	5.424950017	46	3.850147602	51	3.951243719	0	0	0	0	0	0	0	0	0	0	0	0	25.96667	-80.15417	Native	32	3.465735903	21695.76494	9.984872356	1184.706142	161.5594727	22.51935958	1.077926686	-1.597251142	-0.815913413	-0.598476432	-0.094280904
Ingram Pineland	6	5	2	1	63	4.158883083	57	4.060443011	13	2.63905733	6	1.945910149	0	0	0	0	0	0	0	0	0	0	0	0	25.49924	-80.46145	Native	9.4	2.240709689	381393.2907	12.85158638	70408.02224	729.354586	32.64693143	2.974106673	-0.646707236	-0.381651049	-0.598476432	-0.094280904
Ives Estate	9	8	2	3	355	5.874930731	195	5.278114659	15	2.772588722	18	2.944438979	0	0	0	0	0	0	0	0	0	0	0	0	25.96194	-80.17694	Non-native	92.5	4.527208645	406853.2252	12.91620777	82298.84493	1063.604052	62.82957575	33.81409845	-2.267574427	-0.40256317	-2.005634746	-0.961238682
James Archer Smith	2	4	1	1	154	5.043425117	95	4.564348191	11	2.48490665	3	1.386294361	9	2.302585093	70	4.262679877	0	0	0	3	1.732050808	1.386294361	61	3	25.48116	-80.48256	Non-native	4.3	1.458615023	461188.6643	13.04156249	107226.748	1710.377555	21.34715931	0.93251766	-0.965414094	0.012571351	-0.158164542	0.770812125
Kendalwood	4	4	1	2	86	4.465908119	120	4.795790546	12	2.564949357	16	2.833213344	0	0	0	0	0	0	0	0	0	0	0	0	25.6925	-80.345	Native	1.5	0.405465108	168008.267	12.03176847	21309.34829	361.1435847	122.8585131	73.46043911	-1.06074843	-0.216684685	-0.598476432	-0.094280904
Ludlam Pineland	4	5	2	2	80	4.394449155	59	4.094344562	23	3.17805383	8	2.197224577	0	0	3	1.386294361	0	0	0	0	0	0	3	0	25.63501	-80.30404	Native	10.2	2.32238772	195401.1549	12.18280993	48971.01372	4130.240475	641.5936533	256.4392176	-0.06074843	-0.574000961	0.787817929	-0.094280904
Mayor Roscoe Warren	3	7	2	2	79	4.382026635	48	3.891820298	6	1.945910149	7	2.079441542	0	0	8	2.197224577	0	0	0	0	0	0	8	0	25.44971	-80.45642	Non-native	37	3.610917913	463828.8909	13.04727099	110210.3596	1822.254395	17.06699335	0.896143702	0.854887091	-0.713146818	0.191589832	-0.961238682
Northrop Pineland	2	3	0	2	66	4.204692619	60	4.110873864	0	0	10	2.397895273	0	0	0	0	0	0	0	0	0	0	0	0	25.48961	-80.52565	Native	12	2.48490665	522170.2431	13.16574895	145743.0359	4093.314571	38.99276343	6.411959184	-0.883643349	-0.573620625	-0.598476432	-0.094280904
Perrine Wayside	5	8	2	1	67	4.219507705	130	4.875197323	18	2.944438979	10	2.397895273	0	0	8	2.197224577	0	0	0	1	1	0.693147181	8	1	25.61799	-80.34514	Non-native	3	1.098612289	212972.4587	12.26891813	44512.4345	2234.455216	74.38808679	5.131886934	1.268928284	0.184252643	0.191589832	0.038761318
Rolling Oaks	4	4	2	2	101	4.624972813	130	4.875197323	5	1.791759469	16	2.833213344	0	0	0	0	0	0	0	0	0	0	0	0	25.94417	-80.2275	Native	2.4	0.875468737	43119.64211	10.67173391	2639.845179	92.3149807	10.67924717	0.906759942	-1.06074843	-0.206531476	-0.598476432	-0.094280904
South Dade	4	6	0	1	21	3.091042453	110	4.709530201	0	0	3	1.386294361	1	0.693147181	25	3.258096538	0	0	0	0	0	0	24	0	25.50532	-80.45593	Non-native	6.5	1.871802177	332320.5901	12.71385541	59038.06639	1234.620427	31.298966	3.023944665	-0.142519175	1.007781492	0.525411235	-0.961238682
Sunny Palms	2	7	2	2	40	3.713572067	104	4.65396035	12	2.564949357	28	3.36729583	0	0	10	2.397895273	0	0	0	0	0	0	10	0	25.42439	-80.51941	Native	40.8	3.708682081	796359.2015	13.58780562	368127.4872	41646.26055	1176.220959	7.042177821	3.116356651	-0.293825067	1.79941884	-0.094280904
Sunset Park	5	5	2	1	66	4.204692619	107	4.682131227	14	2.708050201	4	1.609437912	0	0	12	2.564949357	0	0	0	2	1.414213562	1.098612289	12	2	25.70001	-80.34934	Non-native	3.8	1.335001067	171930.1132	12.05484335	23159.98917	272.2757649	36.51058118	7.64533996	-1.731071716	0.385695915	0.559314612	0.45297488
Tamiami Lakes	2	2	0	0	9	2.302585093	16	2.833213344	0	0	0	0	0	0	0	0	0	0	0	0	0	0	0	0	25.75084	-80.41083	Non-native	242.8	5.492238059	263724.9353	12.48266193	71859.05443	2415.882074	30.26970093	1.470719923	-2.374267819	0.157042843	-2.005634746	-0.961238682
Tree Island Preserve	7	6	4	3	211	5.356586275	337	5.823045895	9	2.302585093	16	2.833213344	0	0	0	0	0	0	0	0	0	0	0	0	25.750595	-80.433423	Native	120	4.787491743	304312.5852	12.62581069	102719.1195	5915.895548	55.96360971	0.078345822	-1.417552326	0.422787315	-0.598476432	-0.094280904
Trinity Pineland	4	5	1	2	145	4.983606622	91	4.521788577	46	3.850147602	14	2.708050201	0	0	0	0	0	0	0	0	0	0	0	0	25.69896	-80.31136	Native	10	2.302585093	150117.6614	11.91917467	19236.18281	393.5450067	32.58179839	1.028447255	-0.06074843	-0.654479969	-0.598476432	-0.094280904
Tropical Park	8	11	2	2	489	6.194405391	794	6.678342115	59	4.094344562	91	4.521788577	0	0	124	4.828313737	1	1	0.693147181	42	6.480740698	3.761200116	124	41	25.725	-80.32	Non-native	269	5.59471138	142594.6603	11.86776134	16537.57517	121.2440625	5.441432339	0.477462784	1.912124388	0.082239056	2.822678992	3.055855071
Vizcaya	7	8	1	3	133	4.8978398	606	6.408528791	13	2.63905733	39	3.688879454	0	0	2	1.098612289	0	0	0	0	0	0	2	0	25.74442	-80.21039	Native	11.2	2.415913778	78099.65961	11.26574098	6339.98721	99.27745431	16.79642091	6.070104061	0.582447674	0.786861538	0.500135856	-0.094280904
William Randolph	4	8	2	1	49	3.912023005	111	4.718498871	5	1.791759469	4	1.609437912	0	0	4	1.609437912	0	0	0	0	0	0	4	0	25.5541	-80.38428	Non-native	10	2.302585093	264642.7461	12.48613607	51758.02807	1847.862002	114.7398208	24.47695324	1.857480825	0.549486021	-0.396196833	-0.961238682
