# Supplementary material for: Non‐Native Herpetofauna Continue to Proliferate in the World's Most Invaded Herpetofauna Community
Source: Ecol Evol. 2025 Jun 13;15(6):e71556. doi: 10.1002/ece3.71556 (PMC12166127; doi:10.1002/ece3.71556)
Supplement: Supplementary file 1 — Appendix S1 [file ECE3-15-e71556-s001.zip › Data Sheets Workflows R Scripts Compressed/ANCOVAs.jmpflow]

Workflow(
	Names Default To Here( 1 ),
	Run_On_Open( 0 ),
	Allow_Data_Prompting( 1 ),
	References(
		Ref_Table(
			Ref_Table_Name( "ANCOVAdata_Transformed_WResiduals" ),
			Ref_Mode( "If Necessary" ),
			Ref_Columns(
				Ref_Column(
					Ref_Column_Name( "2017NonnativeRichness" ),
					Ref_Mode( "If Necessary" )
				),
				Ref_Column(
					Ref_Column_Name( "2022NativeRichness" ),
					Ref_Mode( "If Necessary" )
				),
				Ref_Column(
					Ref_Column_Name( "2022NonnativeRichness" ),
					Ref_Mode( "If Necessary" )
				),
				Ref_Column(
					Ref_Column_Name( "Habitat type" ),
					Ref_Mode( "If Necessary" )
				),
				Ref_Column(
					Ref_Column_Name( "Ln(2017NonnativeAbundance" ),
					Ref_Mode( "If Necessary" )
				),
				Ref_Column(
					Ref_Column_Name( "Ln(2022NativeAbundance)" ),
					Ref_Mode( "If Necessary" )
				),
				Ref_Column(
					Ref_Column_Name( "Ln(2022NonnativeAbundance)" ),
					Ref_Mode( "If Necessary" )
				),
				Ref_Column(
					Ref_Column_Name( "Ln(Agama2017)" ),
					Ref_Mode( "If Necessary" )
				),
				Ref_Column(
					Ref_Column_Name( "Ln(Agama2022)" ),
					Ref_Mode( "If Necessary" )
				),
				Ref_Column(
					Ref_Column_Name( "Ln(Area)" ),
					Ref_Mode( "If Necessary" )
				),
				Ref_Column(
					Ref_Column_Name( "Ln(Connect .1)" ),
					Ref_Mode( "If Necessary" )
				),
				Ref_Column(
					Ref_Column_Name( "Residual 2022NonnativeRichness" ),
					Ref_Mode( "If Necessary" )
				),
				Ref_Column(
					Ref_Column_Name( "Residual Ln(2022NonnativeAbundance)" ),
					Ref_Mode( "If Necessary" )
				),
				Ref_Column(
					Ref_Column_Name( "Residual Ln(Agama2022)" ),
					Ref_Mode( "If Necessary" )
				),
				Ref_Column(
					Ref_Column_Name( "Residual Sqrt(Curlytail2022)" ),
					Ref_Mode( "If Necessary" )
				),
				Ref_Column(
					Ref_Column_Name( "Sqrt(Curlytail2017)" ),
					Ref_Mode( "If Necessary" )
				),
				Ref_Column(
					Ref_Column_Name( "Sqrt(Curlytail2022)" ),
					Ref_Mode( "If Necessary" )
				)
			)
		)
	),
	Export_Configs( Config( Paths, Presentation_Mode( 0 ) ) ),
	Steps(
		Workflow_Step(
			Type( "JSL" ),
			Display_Name( "Save Columns: Residuals" ),
			Time_Added( 3829395390 ),
			JSL(
				"\[Local( {obj},
	obj = Data Table( "ANCOVAdata_Transformed_WResiduals" ) <<
	Fit Model(
		Y( :"2022NonnativeRichness"n ),
		Effects( :"2017NonnativeRichness"n, :"2022NativeRichness"n, :Habitat type ),
		Personality( "Standard Least Squares" ),
		Emphasis( "Minimal Report" ),
		Run(
			:"2022NonnativeRichness"n << {Summary of Fit( 1 ),
			Analysis of Variance( 1 ), Parameter Estimates( 1 ),
			Scaled Estimates( 0 ), Plot Actual by Predicted( 0 ),
			Plot Regression( 0 ), Plot Residual by Predicted( 1 ),
			Plot Studentized Residuals( 0 ), Plot Effect Leverage( 1 ),
			Plot Residual by Normal Quantiles( 0 ), Box Cox Y Transformation( 0 )}
		),
		SendToReport(
			Dispatch(
				{"Response 2022NonnativeRichness", "Effect Details",
				"2017NonnativeRichness"},
				"Leverage Plot",
				OutlineBox,
				{Set Base Font( "Title" )}
			),
			Dispatch(
				{"Response 2022NonnativeRichness", "Effect Details",
				"2017NonnativeRichness", "Leverage Plot"},
				"",
				TextEditBox,
				{Rotate Text( "Left" ), Justify Text( "Center" ),
				Set Base Font( "Axis Title" )}
			),
			Dispatch(
				{"Response 2022NonnativeRichness", "Effect Details",
				"2017NonnativeRichness", "Leverage Plot"},
				"FitLS Leverage",
				FrameBox,
				{Left( 1 ), Right( 1 ), Top( 1 ), Bottom( 1 ),
				Reference Line Order( 5 ), Grid Line Order( 4 )}
			),
			Dispatch(
				{"Response 2022NonnativeRichness", "Effect Details",
				"2017NonnativeRichness", "Leverage Plot"},
				"",
				Text Edit Box( 2 ),
				{Justify Text( "Center" ), Set Base Font( "Axis Title" )}
			),
			Dispatch(
				{"Response 2022NonnativeRichness", "Effect Details",
				"2022NativeRichness"},
				"Leverage Plot",
				OutlineBox,
				{Set Base Font( "Title" )}
			),
			Dispatch(
				{"Response 2022NonnativeRichness", "Effect Details",
				"2022NativeRichness", "Leverage Plot"},
				"",
				TextEditBox,
				{Rotate Text( "Left" ), Justify Text( "Center" ),
				Set Base Font( "Axis Title" )}
			),
			Dispatch(
				{"Response 2022NonnativeRichness", "Effect Details",
				"2022NativeRichness", "Leverage Plot"},
				"FitLS Leverage",
				FrameBox,
				{Left( 1 ), Right( 1 ), Top( 1 ), Bottom( 1 ),
				Reference Line Order( 5 ), Grid Line Order( 4 )}
			),
			Dispatch(
				{"Response 2022NonnativeRichness", "Effect Details",
				"2022NativeRichness", "Leverage Plot"},
				"",
				Text Edit Box( 2 ),
				{Justify Text( "Center" ), Set Base Font( "Axis Title" )}
			),
			Dispatch(
				{"Response 2022NonnativeRichness", "Effect Details", "Habitat type"},
				"Leverage Plot",
				OutlineBox,
				{Set Base Font( "Title" )}
			),
			Dispatch(
				{"Response 2022NonnativeRichness", "Effect Details", "Habitat type",
				"Leverage Plot"},
				"",
				TextEditBox,
				{Rotate Text( "Left" ), Justify Text( "Center" ),
				Set Base Font( "Axis Title" )}
			),
			Dispatch(
				{"Response 2022NonnativeRichness", "Effect Details", "Habitat type",
				"Leverage Plot"},
				"FitLS Leverage",
				FrameBox,
				{Left( 1 ), Right( 1 ), Top( 1 ), Bottom( 1 ),
				Reference Line Order( 5 ), Grid Line Order( 4 )}
			),
			Dispatch(
				{"Response 2022NonnativeRichness", "Effect Details", "Habitat type",
				"Leverage Plot"},
				"",
				Text Edit Box( 2 ),
				{Justify Text( "Center" ), Set Base Font( "Axis Title" )}
			)
		)
	);
	obj << Residuals;
	obj << Close Window;
)]\"
			),
			Event_Handlers
		),
		Workflow_Step(
			Type( "JSL" ),
			Display_Name( "Report snapshot: Report: Fit Model" ),
			Time_Added( 3829395394 ),
			JSL(
				"\[Data Table( "ANCOVAdata_Transformed_WResiduals" ) <<
Fit Group(
	Fit Model(
		Y( :"2022NonnativeRichness"n ),
		Effects( :"2017NonnativeRichness"n, :"2022NativeRichness"n, :Habitat type ),
		Personality( "Standard Least Squares" ),
		Emphasis( "Minimal Report" ),
		Run(
			:"2022NonnativeRichness"n << {Summary of Fit( 1 ),
			Analysis of Variance( 1 ), Parameter Estimates( 1 ),
			Scaled Estimates( 0 ), Plot Actual by Predicted( 0 ),
			Plot Regression( 0 ), Plot Residual by Predicted( 1 ),
			Plot Studentized Residuals( 0 ), Plot Effect Leverage( 1 ),
			Plot Residual by Normal Quantiles( 0 ), Box Cox Y Transformation( 0 )}
		),
		SendToReport(
			Dispatch(
				{"Response 2022NonnativeRichness", "Effect Details",
				"2017NonnativeRichness"},
				"Leverage Plot",
				OutlineBox,
				{Set Base Font( "Title" )}
			),
			Dispatch(
				{"Response 2022NonnativeRichness", "Effect Details",
				"2017NonnativeRichness", "Leverage Plot"},
				"",
				TextEditBox,
				{Rotate Text( "Left" ), Justify Text( "Center" ),
				Set Base Font( "Axis Title" )}
			),
			Dispatch(
				{"Response 2022NonnativeRichness", "Effect Details",
				"2017NonnativeRichness", "Leverage Plot"},
				"FitLS Leverage",
				FrameBox,
				{Left( 1 ), Right( 1 ), Top( 1 ), Bottom( 1 ),
				Reference Line Order( 5 ), Grid Line Order( 4 )}
			),
			Dispatch(
				{"Response 2022NonnativeRichness", "Effect Details",
				"2017NonnativeRichness", "Leverage Plot"},
				"",
				Text Edit Box( 2 ),
				{Justify Text( "Center" ), Set Base Font( "Axis Title" )}
			),
			Dispatch(
				{"Response 2022NonnativeRichness", "Effect Details",
				"2022NativeRichness"},
				"Leverage Plot",
				OutlineBox,
				{Set Base Font( "Title" )}
			),
			Dispatch(
				{"Response 2022NonnativeRichness", "Effect Details",
				"2022NativeRichness", "Leverage Plot"},
				"",
				TextEditBox,
				{Rotate Text( "Left" ), Justify Text( "Center" ),
				Set Base Font( "Axis Title" )}
			),
			Dispatch(
				{"Response 2022NonnativeRichness", "Effect Details",
				"2022NativeRichness", "Leverage Plot"},
				"FitLS Leverage",
				FrameBox,
				{Left( 1 ), Right( 1 ), Top( 1 ), Bottom( 1 ),
				Reference Line Order( 5 ), Grid Line Order( 4 )}
			),
			Dispatch(
				{"Response 2022NonnativeRichness", "Effect Details",
				"2022NativeRichness", "Leverage Plot"},
				"",
				Text Edit Box( 2 ),
				{Justify Text( "Center" ), Set Base Font( "Axis Title" )}
			),
			Dispatch(
				{"Response 2022NonnativeRichness", "Effect Details", "Habitat type"},
				"Leverage Plot",
				OutlineBox,
				{Set Base Font( "Title" )}
			),
			Dispatch(
				{"Response 2022NonnativeRichness", "Effect Details", "Habitat type",
				"Leverage Plot"},
				"",
				TextEditBox,
				{Rotate Text( "Left" ), Justify Text( "Center" ),
				Set Base Font( "Axis Title" )}
			),
			Dispatch(
				{"Response 2022NonnativeRichness", "Effect Details", "Habitat type",
				"Leverage Plot"},
				"FitLS Leverage",
				FrameBox,
				{Left( 1 ), Right( 1 ), Top( 1 ), Bottom( 1 ),
				Reference Line Order( 5 ), Grid Line Order( 4 )}
			),
			Dispatch(
				{"Response 2022NonnativeRichness", "Effect Details", "Habitat type",
				"Leverage Plot"},
				"",
				Text Edit Box( 2 ),
				{Justify Text( "Center" ), Set Base Font( "Axis Title" )}
			)
		)
	)
)]\"
			),
			Event_Handlers
		),
		Workflow_Step(
			Type( "JSL" ),
			Display_Name(
				"Report snapshot: ANCOVAdata_Transformed_WResiduals - Fit Stepwise"
			),
			Time_Added( 3829395396 ),
			JSL(
				"\[Data Table( "ANCOVAdata_Transformed_WResiduals" ) <<
Fit Model(
	Y( :"2022NonnativeRichness"n ),
	Effects(
		:"2017NonnativeRichness"n, :"2022NativeRichness"n, :Habitat type,
		:"Ln(Area)"n, :"Ln(Connect .1)"n
	),
	Personality( "Stepwise" ),
	Run( All Possible Models( 5, 10 ) )
)]\"
			),
			Event_Handlers
		),
		Workflow_Step(
			Type( "JSL" ),
			Display_Name( "Save Columns: Residuals" ),
			Time_Added( 3829395463 ),
			JSL(
				"\[Local( {obj},
	obj = Data Table( "ANCOVAdata_Transformed_WResiduals" ) <<
	Fit Model(
		Y( :"Ln(2022NonnativeAbundance)"n ),
		Effects( :"Ln(2017NonnativeAbundance"n, :"Ln(2022NativeAbundance)"n ),
		Personality( "Standard Least Squares" ),
		Emphasis( "Minimal Report" ),
		Run(
			:"Ln(2022NonnativeAbundance)"n << {Summary of Fit( 1 ),
			Analysis of Variance( 1 ), Parameter Estimates( 1 ), Lack of Fit( 0 ),
			Scaled Estimates( 0 ), Plot Actual by Predicted( 0 ),
			Plot Regression( 0 ), Plot Residual by Predicted( 1 ),
			Plot Studentized Residuals( 0 ), Plot Effect Leverage( 1 ),
			Plot Residual by Normal Quantiles( 0 ), Box Cox Y Transformation( 0 )}
		),
		SendToReport(
			Dispatch(
				{"Response Ln(2022NonnativeAbundance)", "Effect Details",
				"Ln(2017NonnativeAbundance"},
				"Leverage Plot",
				OutlineBox,
				{Set Base Font( "Title" )}
			),
			Dispatch(
				{"Response Ln(2022NonnativeAbundance)", "Effect Details",
				"Ln(2017NonnativeAbundance", "Leverage Plot"},
				"",
				TextEditBox,
				{Rotate Text( "Left" ), Justify Text( "Center" ),
				Set Base Font( "Axis Title" )}
			),
			Dispatch(
				{"Response Ln(2022NonnativeAbundance)", "Effect Details",
				"Ln(2017NonnativeAbundance", "Leverage Plot"},
				"FitLS Leverage",
				FrameBox,
				{Left( 1 ), Right( 1 ), Top( 1 ), Bottom( 1 ),
				Reference Line Order( 5 ), Grid Line Order( 4 )}
			),
			Dispatch(
				{"Response Ln(2022NonnativeAbundance)", "Effect Details",
				"Ln(2017NonnativeAbundance", "Leverage Plot"},
				"",
				Text Edit Box( 2 ),
				{Justify Text( "Center" ), Set Base Font( "Axis Title" )}
			),
			Dispatch(
				{"Response Ln(2022NonnativeAbundance)", "Effect Details",
				"Ln(2022NativeAbundance)"},
				"Leverage Plot",
				OutlineBox,
				{Set Base Font( "Title" )}
			),
			Dispatch(
				{"Response Ln(2022NonnativeAbundance)", "Effect Details",
				"Ln(2022NativeAbundance)", "Leverage Plot"},
				"",
				TextEditBox,
				{Rotate Text( "Left" ), Justify Text( "Center" ),
				Set Base Font( "Axis Title" )}
			),
			Dispatch(
				{"Response Ln(2022NonnativeAbundance)", "Effect Details",
				"Ln(2022NativeAbundance)", "Leverage Plot"},
				"FitLS Leverage",
				FrameBox,
				{Left( 1 ), Right( 1 ), Top( 1 ), Bottom( 1 ),
				Reference Line Order( 5 ), Grid Line Order( 4 )}
			),
			Dispatch(
				{"Response Ln(2022NonnativeAbundance)", "Effect Details",
				"Ln(2022NativeAbundance)", "Leverage Plot"},
				"",
				Text Edit Box( 2 ),
				{Justify Text( "Center" ), Set Base Font( "Axis Title" )}
			)
		)
	);
	obj << Residuals;
	obj << Close Window;
)]\"
			),
			Event_Handlers
		),
		Workflow_Step(
			Type( "JSL" ),
			Display_Name( "Report snapshot: Report: Fit Model" ),
			Time_Added( 3829395465 ),
			JSL(
				"\[Data Table( "ANCOVAdata_Transformed_WResiduals" ) <<
Fit Group(
	Fit Model(
		Y( :"Ln(2022NonnativeAbundance)"n ),
		Effects( :"Ln(2017NonnativeAbundance"n, :"Ln(2022NativeAbundance)"n ),
		Personality( "Standard Least Squares" ),
		Emphasis( "Minimal Report" ),
		Run(
			:"Ln(2022NonnativeAbundance)"n << {Summary of Fit( 1 ),
			Analysis of Variance( 1 ), Parameter Estimates( 1 ), Lack of Fit( 0 ),
			Scaled Estimates( 0 ), Plot Actual by Predicted( 0 ),
			Plot Regression( 0 ), Plot Residual by Predicted( 1 ),
			Plot Studentized Residuals( 0 ), Plot Effect Leverage( 1 ),
			Plot Residual by Normal Quantiles( 0 ), Box Cox Y Transformation( 0 )}
		),
		SendToReport(
			Dispatch(
				{"Response Ln(2022NonnativeAbundance)", "Effect Details",
				"Ln(2017NonnativeAbundance"},
				"Leverage Plot",
				OutlineBox,
				{Set Base Font( "Title" )}
			),
			Dispatch(
				{"Response Ln(2022NonnativeAbundance)", "Effect Details",
				"Ln(2017NonnativeAbundance", "Leverage Plot"},
				"",
				TextEditBox,
				{Rotate Text( "Left" ), Justify Text( "Center" ),
				Set Base Font( "Axis Title" )}
			),
			Dispatch(
				{"Response Ln(2022NonnativeAbundance)", "Effect Details",
				"Ln(2017NonnativeAbundance", "Leverage Plot"},
				"FitLS Leverage",
				FrameBox,
				{Left( 1 ), Right( 1 ), Top( 1 ), Bottom( 1 ),
				Reference Line Order( 5 ), Grid Line Order( 4 )}
			),
			Dispatch(
				{"Response Ln(2022NonnativeAbundance)", "Effect Details",
				"Ln(2017NonnativeAbundance", "Leverage Plot"},
				"",
				Text Edit Box( 2 ),
				{Justify Text( "Center" ), Set Base Font( "Axis Title" )}
			),
			Dispatch(
				{"Response Ln(2022NonnativeAbundance)", "Effect Details",
				"Ln(2022NativeAbundance)"},
				"Leverage Plot",
				OutlineBox,
				{Set Base Font( "Title" )}
			),
			Dispatch(
				{"Response Ln(2022NonnativeAbundance)", "Effect Details",
				"Ln(2022NativeAbundance)", "Leverage Plot"},
				"",
				TextEditBox,
				{Rotate Text( "Left" ), Justify Text( "Center" ),
				Set Base Font( "Axis Title" )}
			),
			Dispatch(
				{"Response Ln(2022NonnativeAbundance)", "Effect Details",
				"Ln(2022NativeAbundance)", "Leverage Plot"},
				"FitLS Leverage",
				FrameBox,
				{Left( 1 ), Right( 1 ), Top( 1 ), Bottom( 1 ),
				Reference Line Order( 5 ), Grid Line Order( 4 )}
			),
			Dispatch(
				{"Response Ln(2022NonnativeAbundance)", "Effect Details",
				"Ln(2022NativeAbundance)", "Leverage Plot"},
				"",
				Text Edit Box( 2 ),
				{Justify Text( "Center" ), Set Base Font( "Axis Title" )}
			)
		)
	)
)]\"
			),
			Event_Handlers
		),
		Workflow_Step(
			Type( "JSL" ),
			Display_Name(
				"Report snapshot: ANCOVAdata_Transformed_WResiduals - Fit Stepwise"
			),
			Time_Added( 3829395467 ),
			JSL(
				"\[Data Table( "ANCOVAdata_Transformed_WResiduals" ) <<
Fit Model(
	Y( :"Ln(2022NonnativeAbundance)"n ),
	Effects(
		:Habitat type, :"Ln(Area)"n, :"Ln(Connect .1)"n,
		:"Ln(2017NonnativeAbundance"n, :"Ln(2022NativeAbundance)"n
	),
	Personality( "Stepwise" ),
	Run( All Possible Models( 5, 10 ) )
)]\"
			),
			Event_Handlers
		),
		Workflow_Step(
			Type( "JSL" ),
			Display_Name( "Save Columns: Residuals" ),
			Time_Added( 3829395509 ),
			JSL(
				"\[Local( {obj},
	obj = Data Table( "ANCOVAdata_Transformed_WResiduals" ) <<
	Fit Model(
		Y( :"Ln(Agama2022)"n ),
		Effects( :Habitat type, :"Ln(Agama2017)"n ),
		Personality( "Standard Least Squares" ),
		Emphasis( "Minimal Report" ),
		Run(
			:"Ln(Agama2022)"n << {Summary of Fit( 1 ), Analysis of Variance( 1 ),
			Parameter Estimates( 1 ), Scaled Estimates( 0 ),
			Plot Actual by Predicted( 0 ), Plot Residual by Predicted( 1 ),
			Plot Studentized Residuals( 0 ), Plot Effect Leverage( 1 ),
			Plot Residual by Normal Quantiles( 0 ), Box Cox Y Transformation( 0 )}
		),
		SendToReport(
			Dispatch(
				{"Response Ln(Agama2022)", "Effect Details", "Habitat type"},
				"Leverage Plot",
				OutlineBox,
				{Set Base Font( "Title" )}
			),
			Dispatch(
				{"Response Ln(Agama2022)", "Effect Details", "Habitat type",
				"Leverage Plot"},
				"",
				TextEditBox,
				{Rotate Text( "Left" ), Justify Text( "Center" ),
				Set Base Font( "Axis Title" )}
			),
			Dispatch(
				{"Response Ln(Agama2022)", "Effect Details", "Habitat type",
				"Leverage Plot"},
				"FitLS Leverage",
				FrameBox,
				{Left( 1 ), Right( 1 ), Top( 1 ), Bottom( 1 ),
				Reference Line Order( 5 ), Grid Line Order( 4 )}
			),
			Dispatch(
				{"Response Ln(Agama2022)", "Effect Details", "Habitat type",
				"Leverage Plot"},
				"",
				Text Edit Box( 2 ),
				{Justify Text( "Center" ), Set Base Font( "Axis Title" )}
			),
			Dispatch(
				{"Response Ln(Agama2022)", "Effect Details", "Ln(Agama2017)"},
				"Leverage Plot",
				OutlineBox,
				{Set Base Font( "Title" )}
			),
			Dispatch(
				{"Response Ln(Agama2022)", "Effect Details", "Ln(Agama2017)",
				"Leverage Plot"},
				"",
				TextEditBox,
				{Rotate Text( "Left" ), Justify Text( "Center" ),
				Set Base Font( "Axis Title" )}
			),
			Dispatch(
				{"Response Ln(Agama2022)", "Effect Details", "Ln(Agama2017)",
				"Leverage Plot"},
				"FitLS Leverage",
				FrameBox,
				{Left( 1 ), Right( 1 ), Top( 1 ), Bottom( 1 ),
				Reference Line Order( 5 ), Grid Line Order( 4 )}
			),
			Dispatch(
				{"Response Ln(Agama2022)", "Effect Details", "Ln(Agama2017)",
				"Leverage Plot"},
				"",
				Text Edit Box( 2 ),
				{Justify Text( "Center" ), Set Base Font( "Axis Title" )}
			)
		)
	);
	obj << Residuals;
	obj << Close Window;
)]\"
			),
			Event_Handlers
		),
		Workflow_Step(
			Type( "JSL" ),
			Display_Name( "Report snapshot: Report: Fit Model" ),
			Time_Added( 3829395510 ),
			JSL(
				"\[Data Table( "ANCOVAdata_Transformed_WResiduals" ) <<
Fit Group(
	Fit Model(
		Y( :"Ln(Agama2022)"n ),
		Effects( :Habitat type, :"Ln(Agama2017)"n ),
		Personality( "Standard Least Squares" ),
		Emphasis( "Minimal Report" ),
		Run(
			:"Ln(Agama2022)"n << {Summary of Fit( 1 ), Analysis of Variance( 1 ),
			Parameter Estimates( 1 ), Scaled Estimates( 0 ),
			Plot Actual by Predicted( 0 ), Plot Residual by Predicted( 1 ),
			Plot Studentized Residuals( 0 ), Plot Effect Leverage( 1 ),
			Plot Residual by Normal Quantiles( 0 ), Box Cox Y Transformation( 0 )}
		),
		SendToReport(
			Dispatch(
				{"Response Ln(Agama2022)", "Effect Details", "Habitat type"},
				"Leverage Plot",
				OutlineBox,
				{Set Base Font( "Title" )}
			),
			Dispatch(
				{"Response Ln(Agama2022)", "Effect Details", "Habitat type",
				"Leverage Plot"},
				"",
				TextEditBox,
				{Rotate Text( "Left" ), Justify Text( "Center" ),
				Set Base Font( "Axis Title" )}
			),
			Dispatch(
				{"Response Ln(Agama2022)", "Effect Details", "Habitat type",
				"Leverage Plot"},
				"FitLS Leverage",
				FrameBox,
				{Left( 1 ), Right( 1 ), Top( 1 ), Bottom( 1 ),
				Reference Line Order( 5 ), Grid Line Order( 4 )}
			),
			Dispatch(
				{"Response Ln(Agama2022)", "Effect Details", "Habitat type",
				"Leverage Plot"},
				"",
				Text Edit Box( 2 ),
				{Justify Text( "Center" ), Set Base Font( "Axis Title" )}
			),
			Dispatch(
				{"Response Ln(Agama2022)", "Effect Details", "Ln(Agama2017)"},
				"Leverage Plot",
				OutlineBox,
				{Set Base Font( "Title" )}
			),
			Dispatch(
				{"Response Ln(Agama2022)", "Effect Details", "Ln(Agama2017)",
				"Leverage Plot"},
				"",
				TextEditBox,
				{Rotate Text( "Left" ), Justify Text( "Center" ),
				Set Base Font( "Axis Title" )}
			),
			Dispatch(
				{"Response Ln(Agama2022)", "Effect Details", "Ln(Agama2017)",
				"Leverage Plot"},
				"FitLS Leverage",
				FrameBox,
				{Left( 1 ), Right( 1 ), Top( 1 ), Bottom( 1 ),
				Reference Line Order( 5 ), Grid Line Order( 4 )}
			),
			Dispatch(
				{"Response Ln(Agama2022)", "Effect Details", "Ln(Agama2017)",
				"Leverage Plot"},
				"",
				Text Edit Box( 2 ),
				{Justify Text( "Center" ), Set Base Font( "Axis Title" )}
			)
		)
	)
)]\"
			),
			Event_Handlers
		),
		Workflow_Step(
			Type( "JSL" ),
			Display_Name(
				"Report snapshot: ANCOVAdata_Transformed_WResiduals - Fit Stepwise"
			),
			Time_Added( 3829395512 ),
			JSL(
				"\[Data Table( "ANCOVAdata_Transformed_WResiduals" ) <<
Fit Model(
	Y( :"Ln(Agama2022)"n ),
	Effects( :Habitat type, :"Ln(Area)"n, :"Ln(Connect .1)"n, :"Ln(Agama2017)"n ),
	Personality( "Stepwise" ),
	Run( All Possible Models( 4, 4 ) )
)]\"
			),
			Event_Handlers
		),
		Workflow_Step(
			Type( "JSL" ),
			Display_Name( "Save Columns: Residuals" ),
			Time_Added( 3829395554 ),
			JSL(
				"\[Local( {obj},
	obj = Data Table( "ANCOVAdata_Transformed_WResiduals" ) <<
	Fit Model(
		Y( :"Sqrt(Curlytail2022)"n ),
		Effects( :Habitat type, :"Sqrt(Curlytail2017)"n ),
		Personality( "Standard Least Squares" ),
		Emphasis( "Minimal Report" ),
		Run(
			:"Sqrt(Curlytail2022)"n << {Summary of Fit( 1 ),
			Analysis of Variance( 1 ), Parameter Estimates( 1 ),
			Scaled Estimates( 0 ), Plot Actual by Predicted( 0 ),
			Plot Residual by Predicted( 1 ), Plot Studentized Residuals( 0 ),
			Plot Effect Leverage( 1 ), Plot Residual by Normal Quantiles( 0 ),
			Box Cox Y Transformation( 0 )}
		),
		SendToReport(
			Dispatch(
				{"Response Sqrt(Curlytail2022)", "Effect Details", "Habitat type"},
				"Leverage Plot",
				OutlineBox,
				{Set Base Font( "Title" )}
			),
			Dispatch(
				{"Response Sqrt(Curlytail2022)", "Effect Details", "Habitat type",
				"Leverage Plot"},
				"",
				TextEditBox,
				{Rotate Text( "Left" ), Justify Text( "Center" ),
				Set Base Font( "Axis Title" )}
			),
			Dispatch(
				{"Response Sqrt(Curlytail2022)", "Effect Details", "Habitat type",
				"Leverage Plot"},
				"FitLS Leverage",
				FrameBox,
				{Left( 1 ), Right( 1 ), Top( 1 ), Bottom( 1 ),
				Reference Line Order( 5 ), Grid Line Order( 4 )}
			),
			Dispatch(
				{"Response Sqrt(Curlytail2022)", "Effect Details", "Habitat type",
				"Leverage Plot"},
				"",
				Text Edit Box( 2 ),
				{Justify Text( "Center" ), Set Base Font( "Axis Title" )}
			),
			Dispatch(
				{"Response Sqrt(Curlytail2022)", "Effect Details",
				"Sqrt(Curlytail2017)"},
				"Leverage Plot",
				OutlineBox,
				{Set Base Font( "Title" )}
			),
			Dispatch(
				{"Response Sqrt(Curlytail2022)", "Effect Details",
				"Sqrt(Curlytail2017)", "Leverage Plot"},
				"",
				TextEditBox,
				{Rotate Text( "Left" ), Justify Text( "Center" ),
				Set Base Font( "Axis Title" )}
			),
			Dispatch(
				{"Response Sqrt(Curlytail2022)", "Effect Details",
				"Sqrt(Curlytail2017)", "Leverage Plot"},
				"FitLS Leverage",
				FrameBox,
				{Left( 1 ), Right( 1 ), Top( 1 ), Bottom( 1 ),
				Reference Line Order( 5 ), Grid Line Order( 4 )}
			),
			Dispatch(
				{"Response Sqrt(Curlytail2022)", "Effect Details",
				"Sqrt(Curlytail2017)", "Leverage Plot"},
				"",
				Text Edit Box( 2 ),
				{Justify Text( "Center" ), Set Base Font( "Axis Title" )}
			)
		)
	);
	obj << Residuals;
	obj << Close Window;
)]\"
			),
			Event_Handlers
		),
		Workflow_Step(
			Type( "JSL" ),
			Display_Name( "Report snapshot: Report: Fit Model" ),
			Time_Added( 3829395555 ),
			JSL(
				"\[Data Table( "ANCOVAdata_Transformed_WResiduals" ) <<
Fit Group(
	Fit Model(
		Y( :"Sqrt(Curlytail2022)"n ),
		Effects( :Habitat type, :"Sqrt(Curlytail2017)"n ),
		Personality( "Standard Least Squares" ),
		Emphasis( "Minimal Report" ),
		Run(
			:"Sqrt(Curlytail2022)"n << {Summary of Fit( 1 ),
			Analysis of Variance( 1 ), Parameter Estimates( 1 ),
			Scaled Estimates( 0 ), Plot Actual by Predicted( 0 ),
			Plot Residual by Predicted( 1 ), Plot Studentized Residuals( 0 ),
			Plot Effect Leverage( 1 ), Plot Residual by Normal Quantiles( 0 ),
			Box Cox Y Transformation( 0 )}
		),
		SendToReport(
			Dispatch(
				{"Response Sqrt(Curlytail2022)", "Effect Details", "Habitat type"},
				"Leverage Plot",
				OutlineBox,
				{Set Base Font( "Title" )}
			),
			Dispatch(
				{"Response Sqrt(Curlytail2022)", "Effect Details", "Habitat type",
				"Leverage Plot"},
				"",
				TextEditBox,
				{Rotate Text( "Left" ), Justify Text( "Center" ),
				Set Base Font( "Axis Title" )}
			),
			Dispatch(
				{"Response Sqrt(Curlytail2022)", "Effect Details", "Habitat type",
				"Leverage Plot"},
				"FitLS Leverage",
				FrameBox,
				{Left( 1 ), Right( 1 ), Top( 1 ), Bottom( 1 ),
				Reference Line Order( 5 ), Grid Line Order( 4 )}
			),
			Dispatch(
				{"Response Sqrt(Curlytail2022)", "Effect Details", "Habitat type",
				"Leverage Plot"},
				"",
				Text Edit Box( 2 ),
				{Justify Text( "Center" ), Set Base Font( "Axis Title" )}
			),
			Dispatch(
				{"Response Sqrt(Curlytail2022)", "Effect Details",
				"Sqrt(Curlytail2017)"},
				"Leverage Plot",
				OutlineBox,
				{Set Base Font( "Title" )}
			),
			Dispatch(
				{"Response Sqrt(Curlytail2022)", "Effect Details",
				"Sqrt(Curlytail2017)", "Leverage Plot"},
				"",
				TextEditBox,
				{Rotate Text( "Left" ), Justify Text( "Center" ),
				Set Base Font( "Axis Title" )}
			),
			Dispatch(
				{"Response Sqrt(Curlytail2022)", "Effect Details",
				"Sqrt(Curlytail2017)", "Leverage Plot"},
				"FitLS Leverage",
				FrameBox,
				{Left( 1 ), Right( 1 ), Top( 1 ), Bottom( 1 ),
				Reference Line Order( 5 ), Grid Line Order( 4 )}
			),
			Dispatch(
				{"Response Sqrt(Curlytail2022)", "Effect Details",
				"Sqrt(Curlytail2017)", "Leverage Plot"},
				"",
				Text Edit Box( 2 ),
				{Justify Text( "Center" ), Set Base Font( "Axis Title" )}
			)
		)
	)
)]\"
			),
			Event_Handlers
		),
		Workflow_Step(
			Type( "JSL" ),
			Display_Name(
				"Report snapshot: ANCOVAdata_Transformed_WResiduals - Fit Stepwise"
			),
			Time_Added( 3829395556 ),
			JSL(
				"\[Data Table( "ANCOVAdata_Transformed_WResiduals" ) <<
Fit Model(
	Y( :"Sqrt(Curlytail2022)"n ),
	Effects(
		:Habitat type, :"Ln(Area)"n, :"Ln(Connect .1)"n, :"Sqrt(Curlytail2017)"n
	),
	Personality( "Stepwise" ),
	Run( All Possible Models( 4, 4 ) )
)]\"
			),
			Event_Handlers
		),
		Workflow_Step(
			Type( "JSL" ),
			Display_Name(
				"Report snapshot: ANCOVAdata_Transformed_WResiduals - Distribution"
			),
			Time_Added( 3829395617 ),
			JSL(
				"\[Data Table( "ANCOVAdata_Transformed_WResiduals" ) <<
Distribution(
	Continuous Distribution(
		Column( :Residual 2022NonnativeRichness ),
		Fit Distribution( Normal( Density Curve( 1 ), Goodness of Fit( 1 ) ) )
	),
	Continuous Distribution(
		Column( :"Residual Ln(2022NonnativeAbundance)"n ),
		Fit Distribution( Normal( Goodness of Fit( 1 ) ) )
	),
	Continuous Distribution(
		Column( :"Residual Ln(Agama2022)"n ),
		Fit Distribution( Normal( Density Curve( 1 ), Goodness of Fit( 1 ) ) )
	),
	Continuous Distribution(
		Column( :"Residual Sqrt(Curlytail2022)"n ),
		Fit Distribution( Normal( Density Curve( 1 ), Goodness of Fit( 1 ) ) )
	)
)]\"
			),
			Event_Handlers
		)
	)
)
