# Supplementary material for: Non‐Native Herpetofauna Continue to Proliferate in the World's Most Invaded Herpetofauna Community
Source: Ecol Evol. 2025 Jun 13;15(6):e71556. doi: 10.1002/ece3.71556 (PMC12166127; doi:10.1002/ece3.71556)
Supplement: Supplementary file 1 — Appendix S1 [file ECE3-15-e71556-s001.zip › Data Sheets Workflows R Scripts Compressed/ANOVASpatialAutocorrelationAverageYrs.csv]

Park	Year	Habitat	Latitude	Longitude	Residual Ln(TotalAbundance)	Residual TotalRichness	Residual Ln(NativeAbundance)	Residual Ln(NativeRichness)	Residual Ln(NonnativeAbundance)	Residual NonnativeRichness	Residual Asn(ProportionNative)
AD Barnes	2022	Native	25.73667	-80.30917	0.694420579	3.266666667	0.734193156	0.195717494	0.683573771	2.7	0.01412555
Amelia Earhart	2022	Non-native	25.88413	-80.27839	2.194134855	10.73333333	1.556709995	1.282446248	2.221615593	4.6	-0.054336959
Brothers to the Rescue	2022	Non-native	25.74699	-80.31221	-1.001681461	-0.766666667	-0.802539442	-0.21541989	-0.997438685	0.1	0.027071398
Chapman Field	2022	Native	25.64028	-80.27917	1.278519919	3.766666667	0.848613943	0.430719308	1.318343542	2.2	-0.061107943
Continental Park	2022	Non-native	25.67648	-80.32706	0.395719975	-2.266666667	0.914454161	-0.21541989	0.328594895	-1.4	0.110191546
Coral Pine	2022	Native	25.675	-80.30778	0.78852839	0.766666667	0.604437559	-0.059695319	0.817276395	1.2	-0.034384373
Coral Reef	2022	Non-native	25.63111	-80.32	1.015153308	4.733333334	1.68926387	0.589299067	0.922118212	3.1	0.14209362
David T. Kennedy	2022	Non-native	25.7348	-80.22874	0.918146126	0.233333334	0.67837592	-0.21541989	0.920183469	1.1	-0.003935162
Deering Estate	2022	Native	25.6281	-80.30559	1.308937226	5.766666667	1.412846569	0.710527202	1.304606068	2.7	0.014875379
Evelyn Greer	2022	Non-native	25.65412	-80.32732	0.702555816	-1.266666667	0.153464858	-0.21541989	0.716067032	-0.4	-0.034675171
Harden Hammock	2022	Native	25.55644	-80.36615	-0.993615399	-2.733333333	-1.789308313	-0.262427873	-0.899298658	-1.8	-0.144214258
Highland Oaks	2022	Native	25.96667	-80.15417	0.662752955	2.766666667	1.012775059	0.33955853	0.62210464	1.7	0.062112922
Ingram Pineland	2022	Native	25.49924	-80.46145	-0.975756358	-1.233333333	-0.595436862	-0.262427873	-0.992431119	-0.3	0.04919135
Ives Estate	2022	Non-native	25.96194	-80.17694	0.587002976	2.733333334	0.355375719	0.333886255	0.594405139	2.1	-0.008586663
James Archer Smith	2022	Non-native	25.48116	-80.48256	-0.204938134	-4.266666667	-0.567537627	-0.21541989	-0.178230902	-3.4	-0.038919606
Kendalwood	2022	Native	25.6925	-80.345	-0.463879209	-2.733333333	-0.188839251	-0.262427873	-0.471244833	-1.8	0.032932836
Ludlam Pineland	2022	Native	25.63501	-80.30404	-0.792979587	-1.733333333	-0.200281398	-0.059695319	-0.857697307	-1.3	0.101633785
Mayor Roscoe Warren	2022	Non-native	25.44971	-80.45642	-0.825402389	-1.266666667	-0.490462287	0.190045219	-0.84519409	-1.4	0.059419185
Northrop Pineland	2022	Native	25.48961	-80.52565	-0.993615399	-4.733333333	-1.688972965	-0.609001463	-0.944310924	-3.3	-0.127068355
Perrine Wayside	2022	Non-native	25.61799	-80.34514	-0.35824777	-0.266666667	0.168028994	-0.012687336	-0.434765042	0.1	0.116940594
Rolling Oaks	2022	Native	25.94417	-80.2275	-0.389167533	-2.233333333	-0.575434195	-0.059695319	-0.352009098	-1.8	-0.042697271
South Dade	2022	Non-native	25.50532	-80.45593	-1.164439482	-2.766666667	-1.809990952	-0.56199348	-1.081831229	-1.4	-0.175599012
Sunny Palms	2022	Native	25.42439	-80.51941	-0.79566757	-1.733333333	0.078201992	-0.059695319	-0.918327957	-1.3	0.168996289
Sunset Park	2022	Non-native	25.70001	-80.34934	-0.504616192	-1.766666667	-0.344394076	-0.012687336	-0.538705633	-1.4	0.053865599
Tamiami Lakes	2022	Non-native	25.75084	-80.41083	-2.565487961	-6.266666667	-2.503138132	-0.90856707	-2.414218338	-4.4	-0.257432686
Tree Island Preserve	2022	Native	25.750595	-80.433423	0.417357411	1.766666667	-0.320021383	0.33955853	0.48772192	0.7	-0.111763918
Trinity Pineland	2022	Native	25.69896	-80.31136	-0.259573502	-2.233333333	0.3911783	-0.262427873	-0.349396566	-1.3	0.122505801
Tropical Park	2022	Non-native	25.725	-80.32	1.495536856	3.233333334	1.804928438	0.190045219	1.454256197	3.1	0.072939639
Vizcaya	2022	Native	25.74442	-80.21039	0.513738079	1.266666667	0.276047791	-0.118586836	0.55109013	1.7	-0.045137794
William Randolph	2022	Non-native	25.5541	-80.38428	-0.683436523	-0.766666667	-0.802539442	-0.012687336	-0.666856618	-0.4	-0.009036322
