# Supplementary material for: Non‐Native Herpetofauna Continue to Proliferate in the World's Most Invaded Herpetofauna Community
Source: Ecol Evol. 2025 Jun 13;15(6):e71556. doi: 10.1002/ece3.71556 (PMC12166127; doi:10.1002/ece3.71556)
Supplement: Supplementary file 1 — Appendix S1 [file ECE3-15-e71556-s001.zip › Data Sheets Workflows R Scripts Compressed/Clementsetal2025_SupportingData.xlsx]

## Sheet: 2022 Survey Data
Park	Agama picticuada	Ameiva ameiva	Anaxyrus terrestris	Anolis carolinensis	Anolis cristatellus	Anolis distichus	Anolis equestris	Anolis sagrei	Apalone ferox	Aspidoscelis sexlineatus	Basiliscus vittatus	Chelydra serpentina	Cnemidophorus lemniscatus	Coluber constrictor	Crocodylus acutus	Ctenosaura similis	Diadophis punctatus	Eleutherodactylus planirostris	Gopherus polyphemus	Hemidactylus spp	Iguana iguana	Indotyphlops braminus	Leiocephalus carinatus	Micrurus fulvius	Nerodia floridana	Nerodia taxispilota	Osteopilus septentrionalis	Pantherophis alleghaniensis	Plestiodon spp	Pseudemys nelsoni	Pseudemys peninsularis	Python bivittatus	Rhinella marina	Salvator merianae	Sphaerodactylus notatus	Trachemys scripta	Person-hours	Area (acres)	Habitat type	Latitude	Longitude	Connectivity (d=0.1)
AD Barnes	0	0	0	25	23	8	0	384	0	0	16	0	0	0	0	0	0	0	0	3	13	1	2	0	0	0	0	0	0	0	2	0	0	0	0	4	12	30	Natural	25.7367	-80.3092	139847
Amelia Earhart	0	0	2	42	0	181	16	652	1	0	11	0	58	8	0	191	2	0	0	7	46	2	0	0	0	0	1	0	0	1	3	0	261	0	0	3	41	515	Anthropogenic	25.8841	-80.2784	68568.6
Brothers to the Rescue	12	0	0	4	0	6	0	23	0	0	1	0	0	0	0	0	0	0	0	2	1	1	12	0	0	0	0	0	0	0	0	0	0	0	0	0	2.38333	6.8	Anthropogenic	25.747	-80.3122	139847
Chapman Field	11	3	0	23	565	13	0	142	0	0	1	0	0	5	1	0	0	1	0	1	40	0	0	0	0	0	0	1	0	0	0	0	0	0	1	0	42.3333	566	Natural	25.6403	-80.2792	181331
Continental Park	10	0	0	30	1	136	7	102	0	0	0	0	0	0	0	0	0	0	0	0	0	0	11	0	0	0	0	0	0	0	0	0	0	0	0	0	10	18	Anthropogenic	25.6765	-80.3271	167037
Coral Pine	0	0	0	52	256	21	3	183	0	0	8	0	0	1	0	0	0	1	0	2	0	1	0	0	0	0	0	0	0	0	0	0	0	0	0	0	11.7	3	Natural	25.675	-80.3078	160581
Coral Reef	24	0	0	67	1	151	6	194	0	0	8	0	0	0	0	0	0	0	0	1	12	1	0	0	1	4	0	0	0	0	0	0	2	0	0	5	15.3333	47.6	Anthropogenic	25.6311	-80.32	201216
David T. Kennedy	1	0	0	19	235	19	0	229	0	0	0	0	0	0	0	0	0	1	0	6	3	0	14	0	0	0	0	0	0	0	0	0	0	0	0	0	7.75	25	Anthropogenic	25.7348	-80.2287	90366
Deering Estate	4	0	0	39	26	55	5	598	0	0	2	0	0	2	0	0	0	15	3	4	0	6	0	0	0	0	1	1	0	0	0	0	0	0	22	0	38.3333	441	Natural	25.6281	-80.3056	211031
Evelyn Greer	30	18	0	28	64	112	4	43	0	0	0	0	0	0	0	0	0	0	0	0	0	0	0	0	0	0	1	0	0	0	0	0	0	0	0	0	5.5	10	Anthropogenic	25.6541	-80.3273	181062
Harden Hammock	0	0	0	2	0	9	0	32	0	0	0	0	0	0	0	0	0	0	0	0	0	1	0	0	0	0	0	0	0	0	0	0	0	0	0	0	9.35	12.4	Natural	25.5564	-80.3662	266217
Highland Oaks	0	0	0	46	0	44	0	144	0	0	18	1	0	0	1	0	0	0	0	3	10	1	0	0	0	0	0	0	0	3	0	0	0	0	0	6	11	32	Natural	25.9667	-80.1542	21695.8
Ingram Pineland	0	0	0	6	0	5	0	35	0	0	6	0	0	0	0	0	0	0	0	6	5	0	0	0	0	0	0	0	0	0	0	0	0	0	0	0	7.5	9.4	Natural	25.4992	-80.4614	381393
Ives Estate	0	12	0	15	0	15	1	114	0	1	0	0	0	2	0	34	0	0	0	4	11	4	0	0	0	0	0	0	0	0	0	0	0	0	0	0	15	92.5	Anthropogenic	25.9619	-80.1769	406853
James Archer Smith	70	0	0	3	0	0	1	21	0	0	0	0	0	0	0	0	0	0	0	0	0	0	3	0	0	0	0	0	0	0	0	0	0	0	0	0	4	4.3	Anthropogenic	25.4812	-80.4826	461189
Kendalwood	0	0	0	15	0	13	1	100	0	0	0	0	0	1	0	0	0	0	0	0	0	6	0	0	0	0	0	0	0	0	0	0	0	0	0	0	4	1.5	Natural	25.6925	-80.345	168008
Ludlam Pineland	3	0	0	7	2	2	0	51	0	0	0	0	0	1	0	0	0	0	0	1	0	0	0	0	0	0	0	0	0	0	0	0	0	0	0	0	8.5	10.2	Natural	25.635	-80.304	195401
Mayor Roscoe Warren	8	0	0	6	0	0	0	27	0	0	0	0	0	0	0	0	0	1	0	7	0	1	0	0	0	0	2	0	1	0	0	2	0	0	0	0	8.16667	37	Anthropogenic	25.4497	-80.4564	463829
Northrop Pineland	0	0	0	9	0	0	0	56	0	0	0	0	0	0	0	0	0	2	0	0	0	2	0	1	0	0	0	0	0	0	0	0	0	0	0	0	9.33333	12	Natural	25.4896	-80.5256	522170
Perrine Wayside	8	0	0	10	0	64	2	26	0	0	0	0	0	0	0	0	0	0	0	2	1	0	1	0	0	0	0	0	0	0	0	0	26	0	0	0	2.8	3	Anthropogenic	25.618	-80.3451	212972
Rolling Oaks	0	0	0	14	0	41	0	68	0	0	20	0	0	2	0	0	0	0	0	0	0	1	0	0	0	0	0	0	0	0	0	0	0	0	0	0	8.33333	2.4	Natural	25.9442	-80.2275	43119.6
South Dade	25	0	0	3	0	28	5	46	0	0	0	0	0	0	0	0	0	4	0	2	0	0	0	0	0	0	0	0	0	0	0	0	0	0	0	0	3.5	6.5	Anthropogenic	25.5053	-80.4559	332321
Sunny Palms	10	3	0	26	0	1	0	82	0	0	4	0	0	2	0	0	0	0	0	1	0	0	0	0	0	0	0	0	0	0	0	0	0	3	0	0	15	40.8	Natural	25.4244	-80.5194	796359
Sunset Park	12	0	0	4	0	58	3	32	0	0	0	0	0	0	0	0	0	0	0	0	0	0	2	0	0	0	0	0	0	0	0	0	0	0	0	0	3.93333	3.8	Anthropogenic	25.7	-80.3493	171930
Tamiami Lakes	0	0	0	0	0	0	2	0	0	0	0	0	0	0	0	0	0	0	0	14	0	0	0	0	0	0	0	0	0	0	0	0	0	0	0	0	2.66667	242.8	Anthropogenic	25.7508	-80.4108	263725
Tree Island Preserve	0	0	0	14	0	3	1	321	0	0	9	0	0	1	0	0	0	1	0	2	0	0	0	0	0	0	0	0	1	0	0	0	0	0	0	0	24	120	Natural	25.7506	-80.4334	304313
Trinity Pineland	0	0	0	12	17	6	0	65	0	0	0	0	0	2	0	0	0	0	0	2	0	1	0	0	0	0	0	0	0	0	0	0	0	0	0	0	8.15	10	Natural	25.699	-80.3114	150118
Tropical Park	124	0	0	90	2	150	21	309	0	0	58	0	0	1	0	0	0	2	0	6	79	0	42	0	0	0	0	0	0	0	0	0	0	0	0	1	29.5	269	Anthropogenic	25.725	-80.32	142595
Vizcaya	2	0	0	24	526	2	0	60	0	0	0	0	0	1	0	0	0	11	0	1	3	1	0	0	0	0	0	0	0	0	0	0	0	0	14	0	18.75	11.2	Natural	25.7444	-80.2104	78099.7
William Randolph	4	0	0	6	0	27	6	39	0	0	21	0	0	0	0	0	0	0	0	0	8	0	0	0	0	0	1	0	0	0	0	0	3	0	0	0	4	10	Anthropogenic	25.5541	-80.3843	264643

## Sheet: Metadata
Article Title: Non-native herpetofauna continue to proliferate in the world’s most invaded herpetofauna community: Evidence against community saturation
Journal Name: Ecology and Evolution
Author Names: Stephanie L. Clements, F. Michael Ackerman, Isabella M. Olensky, Elizabeth White, Millie E. Rogers, Christopher A. Searcy
Affiliation of corresponding author: Department of Biology, University of Miami, 1301 Memorial Drive, Coral Gables, FL, 33146, USA
Email of corresponding author: cas383@miami.edu
