# Supplementary material for: Non‐Native Herpetofauna Continue to Proliferate in the World's Most Invaded Herpetofauna Community
Source: Ecol Evol. 2025 Jun 13;15(6):e71556. doi: 10.1002/ece3.71556 (PMC12166127; doi:10.1002/ece3.71556)
Supplement: Supplementary file 1 — Appendix S1 [file ECE3-15-e71556-s001.zip › Data Sheets Workflows R Scripts Compressed/CountyFullDataSecondaryWHabitat.csv]

SiteID	Park	Year	Habitat type
1	AD Barnes	2017	Native
2	AD Barnes	2022	Native
3	Amelia Earhart	2017	Non-native
4	Amelia Earhart	2022	Non-native
5	Brothers to the Rescue	2017	Non-native
6	Brothers to the Rescue	2022	Non-native
7	Chapman Field	2017	Native
8	Chapman Field	2022	Native
9	Continental Park	2017	Non-native
10	Continental Park	2022	Non-native
11	Coral Pine	2017	Native
12	Coral Pine	2022	Native
13	Coral Reef	2017	Non-native
14	Coral Reef	2022	Non-native
15	David T. Kennedy	2017	Non-native
16	David T. Kennedy	2022	Non-native
17	Deering Estate	2017	Native
18	Deering Estate	2022	Native
19	Evelyn Greer	2017	Non-native
20	Evelyn Greer	2022	Non-native
21	Harden Hammock	2017	Native
22	Harden Hammock	2022	Native
23	Highland Oaks	2017	Native
24	Highland Oaks	2022	Native
25	Ingram Pineland	2017	Native
26	Ingram Pineland	2022	Native
27	Ives Estate	2017	Non-native
28	Ives Estate	2022	Non-native
29	James Archer Smith	2017	Non-native
30	James Archer Smith	2022	Non-native
31	Kendalwood	2017	Native
32	Kendalwood	2022	Native
33	Ludlam Pineland	2017	Native
34	Ludlam Pineland	2022	Native
35	Mayor Roscoe Warren	2017	Non-native
36	Mayor Roscoe Warren	2022	Non-native
37	Northrop Pineland	2017	Native
38	Northrop Pineland	2022	Native
39	Perrine Wayside	2017	Non-native
40	Perrine Wayside	2022	Non-native
41	Rolling Oaks	2017	Native
42	Rolling Oaks	2022	Native
43	South Dade	2017	Non-native
44	South Dade	2022	Non-native
45	Sunny Palms	2017	Native
46	Sunny Palms	2022	Native
47	Sunset Park	2017	Non-native
48	Sunset Park	2022	Non-native
49	Tamiami Lakes	2017	Non-native
50	Tamiami Lakes	2022	Non-native
51	Tree Island Preserve	2017	Native
52	Tree Island Preserve	2022	Native
53	Trinity Pineland	2017	Native
54	Trinity Pineland	2022	Native
55	Tropical Park	2017	Non-native
56	Tropical Park	2022	Non-native
57	Vizcaya	2017	Native
58	Vizcaya	2022	Native
59	William Randolph	2017	Non-native
60	William Randolph	2022	Non-native
