# Supplementary material for: Non‐Native Herpetofauna Continue to Proliferate in the World's Most Invaded Herpetofauna Community
Source: Ecol Evol. 2025 Jun 13;15(6):e71556. doi: 10.1002/ece3.71556 (PMC12166127; doi:10.1002/ece3.71556)
Supplement: Supplementary file 1 — Appendix S1 [file ECE3-15-e71556-s001.zip › Data Sheets Workflows R Scripts Compressed/CountyPlotNMDSspecies.csv]

SiteID	Agama picticauda	Ameiva ameiva	Anolis carolinensis	Anolis cristatellus	Anolis distichus	Anolis equestris	Anolis sagrei	Apalone ferox	Basiliscus vittatus	Chelydra serpentina	Coluber constrictor	Crocodylus acutus	Ctenosaura similis	Diadophis punctatus	Eleutherodactylus planirostris	Gopherus polyphemus	Hemidactylus spp.	Iguana iguana	Indotyphlops braminus	Leiocephalus carinatus	Nerodia spp	Osteopilus septentrionalis	Pantherophis alleghaniensis	Plestiodon spp	Pseudemys spp	Rhinella marina	Sphaerodactylus notatus	Thamnophis sauritus	Trachemys scripta
1	0	0	44	0	18	2	141	1	16	0	3	0	0	0	0	0	6	46	2	0	0	0	0	0	1	0	0	0	1
2	0	0	25	23	8	0	384	0	16	0	0	0	0	0	0	0	3	13	1	2	0	0	0	0	2	0	0	0	4
3	0	0	37	0	89	9	942	1	18	1	7	0	148	3	0	0	6	45	2	0	0	0	0	2	3	1	0	0	3
4	0	0	42	0	181	16	652	1	11	0	8	0	191	2	0	0	7	46	2	0	0	1	0	0	4	261	0	0	3
5	0	0	5	0	11	0	32	0	1	0	0	0	0	0	0	0	1	0	0	3	0	0	0	0	0	0	0	0	0
6	12	0	4	0	6	0	23	0	1	0	0	0	0	0	0	0	2	1	1	12	0	0	0	0	0	0	0	0	0
7	0	0	48	307	30	0	121	0	12	0	5	0	0	0	0	0	7	6	1	0	0	0	0	0	1	0	0	0	0
8	11	3	23	565	13	0	142	0	1	0	5	1	0	0	1	0	1	40	0	0	0	0	1	0	0	0	1	0	0
9	0	0	29	0	15	9	124	0	0	0	0	0	0	0	0	0	4	0	0	0	0	0	0	0	0	0	0	0	0
10	10	0	30	1	136	7	102	0	0	0	0	0	0	0	0	0	0	0	0	11	0	0	0	0	0	0	0	0	0
11	0	0	18	209	13	1	62	0	0	0	1	0	0	0	0	0	1	0	4	0	0	0	0	0	0	0	0	0	0
12	0	0	52	256	21	3	183	0	8	0	1	0	0	0	1	0	2	0	1	0	0	0	0	0	0	0	0	0	0
13	0	0	56	4	138	16	162	0	1	0	1	0	0	1	0	0	7	0	0	0	0	0	0	0	0	1	0	1	1
14	24	0	67	1	151	6	194	0	8	0	0	0	0	0	0	0	1	12	1	0	5	0	0	0	0	2	0	0	5
15	0	0	28	18	13	3	221	0	0	0	0	0	0	0	0	0	5	1	0	0	0	0	0	0	0	0	0	0	1
16	1	0	19	235	19	0	229	0	0	0	0	0	0	0	1	0	6	3	0	14	0	0	0	0	0	0	0	0	0
17	0	0	40	0	64	0	432	0	1	0	2	0	0	0	3	1	6	0	4	0	1	0	1	0	0	1	34	0	0
18	4	0	39	26	55	5	598	0	2	0	2	0	0	0	15	3	4	0	6	0	0	1	1	0	0	0	22	0	0
19	0	41	6	20	143	20	101	0	0	0	0	0	0	0	0	0	0	0	0	0	0	0	0	0	0	0	0	0	0
20	30	18	28	64	112	4	43	0	0	0	0	0	0	0	0	0	0	0	0	0	0	1	0	0	0	0	0	0	0
21	0	0	1	0	0	2	96	0	2	0	1	0	0	0	0	0	2	0	0	0	0	1	0	0	0	0	0	0	0
22	0	0	2	0	9	0	32	0	0	0	0	0	0	0	0	0	0	0	1	0	0	0	0	0	0	0	0	0	0
23	0	0	44	0	32	3	72	1	55	0	0	0	0	0	1	0	2	14	0	0	0	0	0	0	1	233	0	0	0
24	0	0	46	0	44	0	144	0	18	1	0	1	0	0	0	0	3	10	1	0	0	0	0	0	3	0	0	0	4
25	0	0	12	0	0	0	57	1	1	0	0	0	0	0	0	0	1	2	1	0	0	0	0	0	0	0	0	0	1
26	0	0	6	0	5	0	35	0	6	0	0	0	0	0	0	0	6	5	0	0	0	0	0	0	0	0	0	0	0
27	0	0	13	0	53	5	266	0	3	0	2	0	6	0	0	0	7	11	3	0	0	0	0	0	0	1	0	0	0
28	0	12	15	0	15	1	114	0	0	0	2	0	34	0	0	0	4	11	4	0	0	0	0	0	0	0	0	0	0
29	9	0	11	0	0	0	145	0	0	0	0	0	0	0	0	0	0	0	0	0	0	0	0	0	0	0	0	0	0
30	70	0	3	0	0	1	21	0	0	0	0	0	0	0	0	0	0	0	0	3	0	0	0	0	0	0	0	0	0
31	0	0	12	0	9	0	74	0	0	0	0	0	0	0	1	0	2	0	0	0	0	0	0	0	0	0	0	0	0
32	0	0	15	0	13	1	100	0	0	0	1	0	0	0	0	0	0	0	6	0	0	0	0	0	0	0	0	0	0
33	0	0	21	0	7	1	70	0	0	0	2	0	0	0	0	0	2	0	0	0	0	0	0	0	0	0	0	0	0
34	3	0	7	2	2	0	51	0	0	0	1	0	0	0	0	1	1	0	0	0	0	0	0	0	0	0	0	0	0
35	0	0	5	0	0	2	76	0	0	0	0	0	0	0	0	0	0	0	1	0	0	0	0	0	0	0	0	1	0
36	8	0	6	0	0	0	27	0	0	0	0	0	0	0	1	0	7	0	1	0	0	2	0	1	0	0	0	0	0
37	0	0	0	0	0	0	65	0	0	0	0	0	0	0	0	0	0	0	1	0	0	0	0	0	0	0	0	0	0
38	0	0	9	0	0	0	56	0	0	0	0	0	0	0	2	0	0	0	2	0	0	0	0	0	0	0	0	0	0
39	0	0	16	0	25	0	39	0	0	0	0	0	0	0	0	0	1	0	0	0	0	0	0	0	2	1	0	0	1
40	8	0	10	0	64	2	26	0	0	0	0	0	0	0	0	0	2	1	0	1	0	0	0	0	0	26	0	0	0
41	0	0	4	0	22	0	73	0	4	0	1	0	0	0	0	0	0	0	2	0	0	0	0	0	0	0	0	0	0
42	0	0	14	0	41	0	68	0	20	0	2	0	0	0	0	0	0	0	1	0	0	0	0	0	0	0	0	0	0
43	1	0	0	0	1	0	18	0	0	0	0	0	0	0	0	0	1	0	0	0	0	0	0	0	0	0	0	0	0
44	25	0	3	0	28	5	46	0	0	0	0	0	0	0	4	0	2	0	0	0	0	0	0	0	0	0	0	0	0
45	0	0	11	0	0	0	39	0	1	0	1	0	0	0	0	0	0	0	0	0	0	0	0	0	0	0	0	0	0
46	10	3	26	0	1	0	82	0	4	0	2	0	0	0	0	0	1	0	0	0	0	0	0	0	0	0	0	0	0
47	0	0	13	1	25	3	35	0	0	0	1	0	0	0	0	0	2	0	0	0	0	0	0	0	0	0	0	0	0
48	12	0	4	0	58	3	32	0	0	0	0	0	0	0	0	0	0	0	0	2	0	0	0	0	0	0	0	0	0
49	0	0	0	0	0	3	6	0	0	0	0	0	0	0	0	0	0	0	0	0	0	0	0	0	0	0	0	0	0
50	0	0	0	0	0	2	0	0	0	0	0	0	0	0	0	0	14	0	0	0	0	0	0	0	0	0	0	0	0
51	0	0	6	0	3	2	200	0	2	0	1	0	0	0	0	0	1	0	2	0	0	1	0	0	0	0	0	1	0
52	0	0	14	0	3	1	321	0	9	0	1	0	0	0	1	0	2	0	0	0	0	0	0	1	0	0	0	0	0
53	0	0	46	0	5	0	135	0	0	0	0	0	0	0	0	0	3	0	2	0	0	0	0	0	0	0	0	0	0
54	0	0	12	17	6	0	65	0	0	0	2	0	0	0	0	0	2	0	1	0	0	0	0	0	0	0	0	0	0
55	0	0	58	0	67	25	319	0	38	0	0	0	0	0	0	0	4	34	0	1	0	0	0	0	1	1	0	0	0
56	124	0	90	2	150	21	309	0	58	0	1	0	0	0	2	0	6	79	0	42	0	0	0	0	0	0	0	0	1
57	0	0	0	58	16	0	45	0	0	0	0	0	0	0	11	0	1	0	1	0	0	0	0	0	0	1	13	0	0
58	2	0	24	526	2	0	60	0	0	0	1	0	0	0	11	0	1	3	1	0	0	0	0	0	0	0	14	0	0
59	0	0	2	0	0	11	13	0	23	0	0	0	0	0	0	0	0	0	0	0	0	0	0	0	3	2	0	0	0
60	4	0	4	0	27	6	39	0	21	0	0	0	0	0	0	0	0	8	0	0	0	1	0	0	0	3	0	0	0
