# Supplementary material for: Non‐Native Herpetofauna Continue to Proliferate in the World's Most Invaded Herpetofauna Community
Source: Ecol Evol. 2025 Jun 13;15(6):e71556. doi: 10.1002/ece3.71556 (PMC12166127; doi:10.1002/ece3.71556)
Supplement: Supplementary file 1 — Appendix S1 [file ECE3-15-e71556-s001.zip › Data Sheets Workflows R Scripts Compressed/Factorial ANOVAs.jmpflow]

Workflow(
	Names Default To Here( 1 ),
	Run_On_Open( 0 ),
	Allow_Data_Prompting( 1 ),
	References,
	Export_Configs( Config( Paths, Presentation_Mode( 0 ) ) ),
	Steps(
		Workflow_Step(
			Type( "JSL" ),
			Display_Name( "Save Columns: Residuals" ),
			Time_Added( 3829386675 ),
			JSL(
				"\[Local( {obj},
	obj = Data Table( "2022 Park Surveys Temp" ) <<
	Fit Model(
		Y( :"Ln(TotalAbundance)"n ),
		Effects( :Year, :Habitat, :Year * :Habitat ),
		Random Effects( :Park ),
		NoBounds( 1 ),
		Personality( "Standard Least Squares" ),
		Method( "REML" ),
		Emphasis( "Minimal Report" ),
		Run(
			:"Ln(TotalAbundance)"n << {Summary of Fit( 1 ),
			Analysis of Variance( 0 ), Parameter Estimates( 1 ),
			Scaled Estimates( 0 ), Plot Actual by Predicted( 0 ),
			Plot Regression( 0 ), Plot Residual by Predicted( 1 ),
			Plot Studentized Residuals( 0 ), Plot Effect Leverage( 1 ),
			Plot Residual by Normal Quantiles( 0 )}
		),
		SendToReport(
			Dispatch(
				{"Response Ln(TotalAbundance)", "Effect Details", "Year"},
				"Leverage Plot",
				OutlineBox,
				{Set Base Font( "Title" )}
			),
			Dispatch(
				{"Response Ln(TotalAbundance)", "Effect Details", "Year",
				"Leverage Plot"},
				"",
				TextEditBox,
				{Rotate Text( "Left" ), Justify Text( "Center" ),
				Set Base Font( "Axis Title" )}
			),
			Dispatch(
				{"Response Ln(TotalAbundance)", "Effect Details", "Year",
				"Leverage Plot"},
				"FitLS Leverage",
				FrameBox,
				{Left( 1 ), Right( 1 ), Top( 1 ), Bottom( 1 ),
				Reference Line Order( 5 ), Grid Line Order( 4 )}
			),
			Dispatch(
				{"Response Ln(TotalAbundance)", "Effect Details", "Year",
				"Leverage Plot"},
				"",
				Text Edit Box( 2 ),
				{Justify Text( "Center" ), Set Base Font( "Axis Title" )}
			),
			Dispatch(
				{"Response Ln(TotalAbundance)", "Effect Details", "Habitat"},
				"Leverage Plot",
				OutlineBox,
				{Set Base Font( "Title" )}
			),
			Dispatch(
				{"Response Ln(TotalAbundance)", "Effect Details", "Habitat",
				"Leverage Plot"},
				"",
				TextEditBox,
				{Rotate Text( "Left" ), Justify Text( "Center" ),
				Set Base Font( "Axis Title" )}
			),
			Dispatch(
				{"Response Ln(TotalAbundance)", "Effect Details", "Habitat",
				"Leverage Plot"},
				"FitLS Leverage",
				FrameBox,
				{Left( 1 ), Right( 1 ), Top( 1 ), Bottom( 1 ),
				Reference Line Order( 5 ), Grid Line Order( 4 )}
			),
			Dispatch(
				{"Response Ln(TotalAbundance)", "Effect Details", "Habitat",
				"Leverage Plot"},
				"",
				Text Edit Box( 2 ),
				{Justify Text( "Center" ), Set Base Font( "Axis Title" )}
			),
			Dispatch(
				{"Response Ln(TotalAbundance)", "Effect Details", "Year*Habitat"},
				"Leverage Plot",
				OutlineBox,
				{Set Base Font( "Title" )}
			),
			Dispatch(
				{"Response Ln(TotalAbundance)", "Effect Details", "Year*Habitat",
				"Leverage Plot"},
				"",
				TextEditBox,
				{Rotate Text( "Left" ), Justify Text( "Center" ),
				Set Base Font( "Axis Title" )}
			),
			Dispatch(
				{"Response Ln(TotalAbundance)", "Effect Details", "Year*Habitat",
				"Leverage Plot"},
				"FitLS Leverage",
				FrameBox,
				{Left( 1 ), Right( 1 ), Top( 1 ), Bottom( 1 ),
				Reference Line Order( 5 ), Grid Line Order( 4 )}
			),
			Dispatch(
				{"Response Ln(TotalAbundance)", "Effect Details", "Year*Habitat",
				"Leverage Plot"},
				"",
				Text Edit Box( 2 ),
				{Justify Text( "Center" ), Set Base Font( "Axis Title" )}
			)
		)
	);
	obj << Residuals;
	obj << Close Window;
)]\"
			),
			Event_Handlers
		),
		Workflow_Step(
			Type( "JSL" ),
			Display_Name(
				"Report snapshot: 2022 Park Surveys Temp - Fit Least Squares"
			),
			Time_Added( 3829386677 ),
			JSL(
				"\[Data Table( "2022 Park Surveys Temp" ) << Fit Model(
	Y( :"Ln(TotalAbundance)"n ),
	Effects( :Year, :Habitat, :Year * :Habitat ),
	Random Effects( :Park ),
	NoBounds( 1 ),
	Personality( "Standard Least Squares" ),
	Method( "REML" ),
	Emphasis( "Minimal Report" ),
	Run(
		:"Ln(TotalAbundance)"n << {Summary of Fit( 1 ), Analysis of Variance( 0 ),
		Parameter Estimates( 1 ), Scaled Estimates( 0 ),
		Plot Actual by Predicted( 0 ), Plot Regression( 0 ),
		Plot Residual by Predicted( 1 ), Plot Studentized Residuals( 0 ),
		Plot Effect Leverage( 1 ), Plot Residual by Normal Quantiles( 0 )}
	),
	SendToReport(
		Dispatch(
			{"Response Ln(TotalAbundance)", "Effect Details", "Year"},
			"Leverage Plot",
			OutlineBox,
			{Set Base Font( "Title" )}
		),
		Dispatch(
			{"Response Ln(TotalAbundance)", "Effect Details", "Year",
			"Leverage Plot"},
			"",
			TextEditBox,
			{Rotate Text( "Left" ), Justify Text( "Center" ),
			Set Base Font( "Axis Title" )}
		),
		Dispatch(
			{"Response Ln(TotalAbundance)", "Effect Details", "Year",
			"Leverage Plot"},
			"FitLS Leverage",
			FrameBox,
			{Left( 1 ), Right( 1 ), Top( 1 ), Bottom( 1 ), Reference Line Order( 5 ),
			Grid Line Order( 4 )}
		),
		Dispatch(
			{"Response Ln(TotalAbundance)", "Effect Details", "Year",
			"Leverage Plot"},
			"",
			Text Edit Box( 2 ),
			{Justify Text( "Center" ), Set Base Font( "Axis Title" )}
		),
		Dispatch(
			{"Response Ln(TotalAbundance)", "Effect Details", "Habitat"},
			"Leverage Plot",
			OutlineBox,
			{Set Base Font( "Title" )}
		),
		Dispatch(
			{"Response Ln(TotalAbundance)", "Effect Details", "Habitat",
			"Leverage Plot"},
			"",
			TextEditBox,
			{Rotate Text( "Left" ), Justify Text( "Center" ),
			Set Base Font( "Axis Title" )}
		),
		Dispatch(
			{"Response Ln(TotalAbundance)", "Effect Details", "Habitat",
			"Leverage Plot"},
			"FitLS Leverage",
			FrameBox,
			{Left( 1 ), Right( 1 ), Top( 1 ), Bottom( 1 ), Reference Line Order( 5 ),
			Grid Line Order( 4 )}
		),
		Dispatch(
			{"Response Ln(TotalAbundance)", "Effect Details", "Habitat",
			"Leverage Plot"},
			"",
			Text Edit Box( 2 ),
			{Justify Text( "Center" ), Set Base Font( "Axis Title" )}
		),
		Dispatch(
			{"Response Ln(TotalAbundance)", "Effect Details", "Year*Habitat"},
			"Leverage Plot",
			OutlineBox,
			{Set Base Font( "Title" )}
		),
		Dispatch(
			{"Response Ln(TotalAbundance)", "Effect Details", "Year*Habitat",
			"Leverage Plot"},
			"",
			TextEditBox,
			{Rotate Text( "Left" ), Justify Text( "Center" ),
			Set Base Font( "Axis Title" )}
		),
		Dispatch(
			{"Response Ln(TotalAbundance)", "Effect Details", "Year*Habitat",
			"Leverage Plot"},
			"FitLS Leverage",
			FrameBox,
			{Left( 1 ), Right( 1 ), Top( 1 ), Bottom( 1 ), Reference Line Order( 5 ),
			Grid Line Order( 4 )}
		),
		Dispatch(
			{"Response Ln(TotalAbundance)", "Effect Details", "Year*Habitat",
			"Leverage Plot"},
			"",
			Text Edit Box( 2 ),
			{Justify Text( "Center" ), Set Base Font( "Axis Title" )}
		)
	)
)]\"
			),
			Event_Handlers
		),
		Workflow_Step(
			Type( "JSL" ),
			Display_Name( "Clear row selection" ),
			Time_Added( 3829386683 ),
			JSL( "\[Data Table( "2022 Park Surveys Temp" ) << Clear Select]\" ),
			Event_Handlers
		),
		Workflow_Step(
			Type( "JSL" ),
			Display_Name( "Save Columns: Residuals" ),
			Time_Added( 3829386723 ),
			JSL(
				"\[Local( {obj},
	obj = Data Table( "2022 Park Surveys Temp" ) <<
	Fit Model(
		Y( :TotalRichness ),
		Effects( :Year, :Habitat, :Year * :Habitat ),
		Random Effects( :Park ),
		NoBounds( 1 ),
		Personality( "Standard Least Squares" ),
		Method( "REML" ),
		Emphasis( "Minimal Report" ),
		Run(
			:TotalRichness << {Summary of Fit( 1 ), Analysis of Variance( 0 ),
			Parameter Estimates( 1 ), Scaled Estimates( 0 ),
			Plot Actual by Predicted( 0 ), Plot Regression( 0 ),
			Plot Residual by Predicted( 1 ), Plot Studentized Residuals( 0 ),
			Plot Effect Leverage( 1 ), Plot Residual by Normal Quantiles( 0 )}
		),
		SendToReport(
			Dispatch(
				{"Response TotalRichness", "Effect Details", "Year"},
				"Leverage Plot",
				OutlineBox,
				{Set Base Font( "Title" )}
			),
			Dispatch(
				{"Response TotalRichness", "Effect Details", "Year", "Leverage Plot"
				},
				"",
				TextEditBox,
				{Rotate Text( "Left" ), Justify Text( "Center" ),
				Set Base Font( "Axis Title" )}
			),
			Dispatch(
				{"Response TotalRichness", "Effect Details", "Year", "Leverage Plot"
				},
				"FitLS Leverage",
				FrameBox,
				{Left( 1 ), Right( 1 ), Top( 1 ), Bottom( 1 ),
				Reference Line Order( 5 ), Grid Line Order( 4 )}
			),
			Dispatch(
				{"Response TotalRichness", "Effect Details", "Year", "Leverage Plot"
				},
				"",
				Text Edit Box( 2 ),
				{Justify Text( "Center" ), Set Base Font( "Axis Title" )}
			),
			Dispatch(
				{"Response TotalRichness", "Effect Details", "Habitat"},
				"Leverage Plot",
				OutlineBox,
				{Set Base Font( "Title" )}
			),
			Dispatch(
				{"Response TotalRichness", "Effect Details", "Habitat",
				"Leverage Plot"},
				"",
				TextEditBox,
				{Rotate Text( "Left" ), Justify Text( "Center" ),
				Set Base Font( "Axis Title" )}
			),
			Dispatch(
				{"Response TotalRichness", "Effect Details", "Habitat",
				"Leverage Plot"},
				"FitLS Leverage",
				FrameBox,
				{Left( 1 ), Right( 1 ), Top( 1 ), Bottom( 1 ),
				Reference Line Order( 5 ), Grid Line Order( 4 )}
			),
			Dispatch(
				{"Response TotalRichness", "Effect Details", "Habitat",
				"Leverage Plot"},
				"",
				Text Edit Box( 2 ),
				{Justify Text( "Center" ), Set Base Font( "Axis Title" )}
			),
			Dispatch(
				{"Response TotalRichness", "Effect Details", "Year*Habitat"},
				"Leverage Plot",
				OutlineBox,
				{Set Base Font( "Title" )}
			),
			Dispatch(
				{"Response TotalRichness", "Effect Details", "Year*Habitat",
				"Leverage Plot"},
				"",
				TextEditBox,
				{Rotate Text( "Left" ), Justify Text( "Center" ),
				Set Base Font( "Axis Title" )}
			),
			Dispatch(
				{"Response TotalRichness", "Effect Details", "Year*Habitat",
				"Leverage Plot"},
				"FitLS Leverage",
				FrameBox,
				{Left( 1 ), Right( 1 ), Top( 1 ), Bottom( 1 ),
				Reference Line Order( 5 ), Grid Line Order( 4 )}
			),
			Dispatch(
				{"Response TotalRichness", "Effect Details", "Year*Habitat",
				"Leverage Plot"},
				"",
				Text Edit Box( 2 ),
				{Justify Text( "Center" ), Set Base Font( "Axis Title" )}
			)
		)
	);
	obj << Residuals;
	obj << Close Window;
)]\"
			),
			Event_Handlers
		),
		Workflow_Step(
			Type( "JSL" ),
			Display_Name(
				"Report snapshot: 2022 Park Surveys Temp - Fit Least Squares"
			),
			Time_Added( 3829386725 ),
			JSL(
				"\[Data Table( "2022 Park Surveys Temp" ) << Fit Model(
	Y( :TotalRichness ),
	Effects( :Year, :Habitat, :Year * :Habitat ),
	Random Effects( :Park ),
	NoBounds( 1 ),
	Personality( "Standard Least Squares" ),
	Method( "REML" ),
	Emphasis( "Minimal Report" ),
	Run(
		:TotalRichness << {Summary of Fit( 1 ), Analysis of Variance( 0 ),
		Parameter Estimates( 1 ), Scaled Estimates( 0 ),
		Plot Actual by Predicted( 0 ), Plot Regression( 0 ),
		Plot Residual by Predicted( 1 ), Plot Studentized Residuals( 0 ),
		Plot Effect Leverage( 1 ), Plot Residual by Normal Quantiles( 0 )}
	),
	SendToReport(
		Dispatch(
			{"Response TotalRichness", "Effect Details", "Year"},
			"Leverage Plot",
			OutlineBox,
			{Set Base Font( "Title" )}
		),
		Dispatch(
			{"Response TotalRichness", "Effect Details", "Year", "Leverage Plot"},
			"",
			TextEditBox,
			{Rotate Text( "Left" ), Justify Text( "Center" ),
			Set Base Font( "Axis Title" )}
		),
		Dispatch(
			{"Response TotalRichness", "Effect Details", "Year", "Leverage Plot"},
			"FitLS Leverage",
			FrameBox,
			{Left( 1 ), Right( 1 ), Top( 1 ), Bottom( 1 ), Reference Line Order( 5 ),
			Grid Line Order( 4 )}
		),
		Dispatch(
			{"Response TotalRichness", "Effect Details", "Year", "Leverage Plot"},
			"",
			Text Edit Box( 2 ),
			{Justify Text( "Center" ), Set Base Font( "Axis Title" )}
		),
		Dispatch(
			{"Response TotalRichness", "Effect Details", "Habitat"},
			"Leverage Plot",
			OutlineBox,
			{Set Base Font( "Title" )}
		),
		Dispatch(
			{"Response TotalRichness", "Effect Details", "Habitat", "Leverage Plot"},
			"",
			TextEditBox,
			{Rotate Text( "Left" ), Justify Text( "Center" ),
			Set Base Font( "Axis Title" )}
		),
		Dispatch(
			{"Response TotalRichness", "Effect Details", "Habitat", "Leverage Plot"},
			"FitLS Leverage",
			FrameBox,
			{Left( 1 ), Right( 1 ), Top( 1 ), Bottom( 1 ), Reference Line Order( 5 ),
			Grid Line Order( 4 )}
		),
		Dispatch(
			{"Response TotalRichness", "Effect Details", "Habitat", "Leverage Plot"},
			"",
			Text Edit Box( 2 ),
			{Justify Text( "Center" ), Set Base Font( "Axis Title" )}
		),
		Dispatch(
			{"Response TotalRichness", "Effect Details", "Year*Habitat"},
			"Leverage Plot",
			OutlineBox,
			{Set Base Font( "Title" )}
		),
		Dispatch(
			{"Response TotalRichness", "Effect Details", "Year*Habitat",
			"Leverage Plot"},
			"",
			TextEditBox,
			{Rotate Text( "Left" ), Justify Text( "Center" ),
			Set Base Font( "Axis Title" )}
		),
		Dispatch(
			{"Response TotalRichness", "Effect Details", "Year*Habitat",
			"Leverage Plot"},
			"FitLS Leverage",
			FrameBox,
			{Left( 1 ), Right( 1 ), Top( 1 ), Bottom( 1 ), Reference Line Order( 5 ),
			Grid Line Order( 4 )}
		),
		Dispatch(
			{"Response TotalRichness", "Effect Details", "Year*Habitat",
			"Leverage Plot"},
			"",
			Text Edit Box( 2 ),
			{Justify Text( "Center" ), Set Base Font( "Axis Title" )}
		)
	)
)]\"
			),
			Event_Handlers
		),
		Workflow_Step(
			Type( "JSL" ),
			Display_Name( "Save Columns: Residuals" ),
			Time_Added( 3829386747 ),
			JSL(
				"\[Local( {obj},
	obj = Data Table( "2022 Park Surveys Temp" ) <<
	Fit Model(
		Y( :NonnativeRichness ),
		Effects( :Year, :Habitat, :Year * :Habitat ),
		Random Effects( :Park ),
		NoBounds( 1 ),
		Personality( "Standard Least Squares" ),
		Method( "REML" ),
		Emphasis( "Minimal Report" ),
		Run(
			:NonnativeRichness << {Summary of Fit( 1 ), Analysis of Variance( 0 ),
			Parameter Estimates( 1 ), Scaled Estimates( 0 ),
			Plot Actual by Predicted( 0 ), Plot Regression( 0 ),
			Plot Residual by Predicted( 1 ), Plot Studentized Residuals( 0 ),
			Plot Effect Leverage( 1 ), Plot Residual by Normal Quantiles( 0 )}
		),
		SendToReport(
			Dispatch(
				{"Response NonnativeRichness", "Effect Details", "Year"},
				"Leverage Plot",
				OutlineBox,
				{Set Base Font( "Title" )}
			),
			Dispatch(
				{"Response NonnativeRichness", "Effect Details", "Year",
				"Leverage Plot"},
				"",
				TextEditBox,
				{Rotate Text( "Left" ), Justify Text( "Center" ),
				Set Base Font( "Axis Title" )}
			),
			Dispatch(
				{"Response NonnativeRichness", "Effect Details", "Year",
				"Leverage Plot"},
				"FitLS Leverage",
				FrameBox,
				{Left( 1 ), Right( 1 ), Top( 1 ), Bottom( 1 ),
				Reference Line Order( 5 ), Grid Line Order( 4 )}
			),
			Dispatch(
				{"Response NonnativeRichness", "Effect Details", "Year",
				"Leverage Plot"},
				"",
				Text Edit Box( 2 ),
				{Justify Text( "Center" ), Set Base Font( "Axis Title" )}
			),
			Dispatch(
				{"Response NonnativeRichness", "Effect Details", "Habitat"},
				"Leverage Plot",
				OutlineBox,
				{Set Base Font( "Title" )}
			),
			Dispatch(
				{"Response NonnativeRichness", "Effect Details", "Habitat",
				"Leverage Plot"},
				"",
				TextEditBox,
				{Rotate Text( "Left" ), Justify Text( "Center" ),
				Set Base Font( "Axis Title" )}
			),
			Dispatch(
				{"Response NonnativeRichness", "Effect Details", "Habitat",
				"Leverage Plot"},
				"FitLS Leverage",
				FrameBox,
				{Left( 1 ), Right( 1 ), Top( 1 ), Bottom( 1 ),
				Reference Line Order( 5 ), Grid Line Order( 4 )}
			),
			Dispatch(
				{"Response NonnativeRichness", "Effect Details", "Habitat",
				"Leverage Plot"},
				"",
				Text Edit Box( 2 ),
				{Justify Text( "Center" ), Set Base Font( "Axis Title" )}
			),
			Dispatch(
				{"Response NonnativeRichness", "Effect Details", "Year*Habitat"},
				"Leverage Plot",
				OutlineBox,
				{Set Base Font( "Title" )}
			),
			Dispatch(
				{"Response NonnativeRichness", "Effect Details", "Year*Habitat",
				"Leverage Plot"},
				"",
				TextEditBox,
				{Rotate Text( "Left" ), Justify Text( "Center" ),
				Set Base Font( "Axis Title" )}
			),
			Dispatch(
				{"Response NonnativeRichness", "Effect Details", "Year*Habitat",
				"Leverage Plot"},
				"FitLS Leverage",
				FrameBox,
				{Left( 1 ), Right( 1 ), Top( 1 ), Bottom( 1 ),
				Reference Line Order( 5 ), Grid Line Order( 4 )}
			),
			Dispatch(
				{"Response NonnativeRichness", "Effect Details", "Year*Habitat",
				"Leverage Plot"},
				"",
				Text Edit Box( 2 ),
				{Justify Text( "Center" ), Set Base Font( "Axis Title" )}
			)
		)
	);
	obj << Residuals;
	obj << Close Window;
)]\"
			),
			Event_Handlers
		),
		Workflow_Step(
			Type( "JSL" ),
			Display_Name(
				"Report snapshot: 2022 Park Surveys Temp - Fit Least Squares"
			),
			Time_Added( 3829386751 ),
			JSL(
				"\[Data Table( "2022 Park Surveys Temp" ) << Fit Model(
	Y( :NonnativeRichness ),
	Effects( :Year, :Habitat, :Year * :Habitat ),
	Random Effects( :Park ),
	NoBounds( 1 ),
	Personality( "Standard Least Squares" ),
	Method( "REML" ),
	Emphasis( "Minimal Report" ),
	Run(
		:NonnativeRichness << {Summary of Fit( 1 ), Analysis of Variance( 0 ),
		Parameter Estimates( 1 ), Scaled Estimates( 0 ),
		Plot Actual by Predicted( 0 ), Plot Regression( 0 ),
		Plot Residual by Predicted( 1 ), Plot Studentized Residuals( 0 ),
		Plot Effect Leverage( 1 ), Plot Residual by Normal Quantiles( 0 )}
	),
	SendToReport(
		Dispatch(
			{"Response NonnativeRichness", "Effect Details", "Year"},
			"Leverage Plot",
			OutlineBox,
			{Set Base Font( "Title" )}
		),
		Dispatch(
			{"Response NonnativeRichness", "Effect Details", "Year", "Leverage Plot"
			},
			"",
			TextEditBox,
			{Rotate Text( "Left" ), Justify Text( "Center" ),
			Set Base Font( "Axis Title" )}
		),
		Dispatch(
			{"Response NonnativeRichness", "Effect Details", "Year", "Leverage Plot"
			},
			"FitLS Leverage",
			FrameBox,
			{Left( 1 ), Right( 1 ), Top( 1 ), Bottom( 1 ), Reference Line Order( 5 ),
			Grid Line Order( 4 )}
		),
		Dispatch(
			{"Response NonnativeRichness", "Effect Details", "Year", "Leverage Plot"
			},
			"",
			Text Edit Box( 2 ),
			{Justify Text( "Center" ), Set Base Font( "Axis Title" )}
		),
		Dispatch(
			{"Response NonnativeRichness", "Effect Details", "Habitat"},
			"Leverage Plot",
			OutlineBox,
			{Set Base Font( "Title" )}
		),
		Dispatch(
			{"Response NonnativeRichness", "Effect Details", "Habitat",
			"Leverage Plot"},
			"",
			TextEditBox,
			{Rotate Text( "Left" ), Justify Text( "Center" ),
			Set Base Font( "Axis Title" )}
		),
		Dispatch(
			{"Response NonnativeRichness", "Effect Details", "Habitat",
			"Leverage Plot"},
			"FitLS Leverage",
			FrameBox,
			{Left( 1 ), Right( 1 ), Top( 1 ), Bottom( 1 ), Reference Line Order( 5 ),
			Grid Line Order( 4 )}
		),
		Dispatch(
			{"Response NonnativeRichness", "Effect Details", "Habitat",
			"Leverage Plot"},
			"",
			Text Edit Box( 2 ),
			{Justify Text( "Center" ), Set Base Font( "Axis Title" )}
		),
		Dispatch(
			{"Response NonnativeRichness", "Effect Details", "Year*Habitat"},
			"Leverage Plot",
			OutlineBox,
			{Set Base Font( "Title" )}
		),
		Dispatch(
			{"Response NonnativeRichness", "Effect Details", "Year*Habitat",
			"Leverage Plot"},
			"",
			TextEditBox,
			{Rotate Text( "Left" ), Justify Text( "Center" ),
			Set Base Font( "Axis Title" )}
		),
		Dispatch(
			{"Response NonnativeRichness", "Effect Details", "Year*Habitat",
			"Leverage Plot"},
			"FitLS Leverage",
			FrameBox,
			{Left( 1 ), Right( 1 ), Top( 1 ), Bottom( 1 ), Reference Line Order( 5 ),
			Grid Line Order( 4 )}
		),
		Dispatch(
			{"Response NonnativeRichness", "Effect Details", "Year*Habitat",
			"Leverage Plot"},
			"",
			Text Edit Box( 2 ),
			{Justify Text( "Center" ), Set Base Font( "Axis Title" )}
		)
	)
)]\"
			),
			Event_Handlers
		),
		Workflow_Step(
			Type( "JSL" ),
			Display_Name( "Save Columns: Residuals" ),
			Time_Added( 3829386772 ),
			JSL(
				"\[Local( {obj},
	obj = Data Table( "2022 Park Surveys Temp" ) <<
	Fit Model(
		Y( :"Ln(NativeRichness)"n ),
		Effects( :Year, :Habitat, :Year * :Habitat ),
		Random Effects( :Park ),
		NoBounds( 1 ),
		Personality( "Standard Least Squares" ),
		Method( "REML" ),
		Emphasis( "Minimal Report" ),
		Run(
			:"Ln(NativeRichness)"n << {Summary of Fit( 1 ),
			Analysis of Variance( 0 ), Parameter Estimates( 1 ),
			Scaled Estimates( 0 ), Plot Actual by Predicted( 0 ),
			Plot Regression( 0 ), Plot Residual by Predicted( 1 ),
			Plot Studentized Residuals( 0 ), Plot Effect Leverage( 1 ),
			Plot Residual by Normal Quantiles( 0 )}
		),
		SendToReport(
			Dispatch(
				{"Response Ln(NativeRichness)", "Effect Details", "Year"},
				"Leverage Plot",
				OutlineBox,
				{Set Base Font( "Title" )}
			),
			Dispatch(
				{"Response Ln(NativeRichness)", "Effect Details", "Year",
				"Leverage Plot"},
				"",
				TextEditBox,
				{Rotate Text( "Left" ), Justify Text( "Center" ),
				Set Base Font( "Axis Title" )}
			),
			Dispatch(
				{"Response Ln(NativeRichness)", "Effect Details", "Year",
				"Leverage Plot"},
				"FitLS Leverage",
				FrameBox,
				{Left( 1 ), Right( 1 ), Top( 1 ), Bottom( 1 ),
				Reference Line Order( 5 ), Grid Line Order( 4 )}
			),
			Dispatch(
				{"Response Ln(NativeRichness)", "Effect Details", "Year",
				"Leverage Plot"},
				"",
				Text Edit Box( 2 ),
				{Justify Text( "Center" ), Set Base Font( "Axis Title" )}
			),
			Dispatch(
				{"Response Ln(NativeRichness)", "Effect Details", "Habitat"},
				"Leverage Plot",
				OutlineBox,
				{Set Base Font( "Title" )}
			),
			Dispatch(
				{"Response Ln(NativeRichness)", "Effect Details", "Habitat",
				"Leverage Plot"},
				"",
				TextEditBox,
				{Rotate Text( "Left" ), Justify Text( "Center" ),
				Set Base Font( "Axis Title" )}
			),
			Dispatch(
				{"Response Ln(NativeRichness)", "Effect Details", "Habitat",
				"Leverage Plot"},
				"FitLS Leverage",
				FrameBox,
				{Left( 1 ), Right( 1 ), Top( 1 ), Bottom( 1 ),
				Reference Line Order( 5 ), Grid Line Order( 4 )}
			),
			Dispatch(
				{"Response Ln(NativeRichness)", "Effect Details", "Habitat",
				"Leverage Plot"},
				"",
				Text Edit Box( 2 ),
				{Justify Text( "Center" ), Set Base Font( "Axis Title" )}
			),
			Dispatch(
				{"Response Ln(NativeRichness)", "Effect Details", "Year*Habitat"},
				"Leverage Plot",
				OutlineBox,
				{Set Base Font( "Title" )}
			),
			Dispatch(
				{"Response Ln(NativeRichness)", "Effect Details", "Year*Habitat",
				"Leverage Plot"},
				"",
				TextEditBox,
				{Rotate Text( "Left" ), Justify Text( "Center" ),
				Set Base Font( "Axis Title" )}
			),
			Dispatch(
				{"Response Ln(NativeRichness)", "Effect Details", "Year*Habitat",
				"Leverage Plot"},
				"FitLS Leverage",
				FrameBox,
				{Left( 1 ), Right( 1 ), Top( 1 ), Bottom( 1 ),
				Reference Line Order( 5 ), Grid Line Order( 4 )}
			),
			Dispatch(
				{"Response Ln(NativeRichness)", "Effect Details", "Year*Habitat",
				"Leverage Plot"},
				"",
				Text Edit Box( 2 ),
				{Justify Text( "Center" ), Set Base Font( "Axis Title" )}
			)
		)
	);
	obj << Residuals;
	obj << Close Window;
)]\"
			),
			Event_Handlers
		),
		Workflow_Step(
			Type( "JSL" ),
			Display_Name(
				"Report snapshot: 2022 Park Surveys Temp - Fit Least Squares"
			),
			Time_Added( 3829386775 ),
			JSL(
				"\[Data Table( "2022 Park Surveys Temp" ) << Fit Model(
	Y( :"Ln(NativeRichness)"n ),
	Effects( :Year, :Habitat, :Year * :Habitat ),
	Random Effects( :Park ),
	NoBounds( 1 ),
	Personality( "Standard Least Squares" ),
	Method( "REML" ),
	Emphasis( "Minimal Report" ),
	Run(
		:"Ln(NativeRichness)"n << {Summary of Fit( 1 ), Analysis of Variance( 0 ),
		Parameter Estimates( 1 ), Scaled Estimates( 0 ),
		Plot Actual by Predicted( 0 ), Plot Regression( 0 ),
		Plot Residual by Predicted( 1 ), Plot Studentized Residuals( 0 ),
		Plot Effect Leverage( 1 ), Plot Residual by Normal Quantiles( 0 )}
	),
	SendToReport(
		Dispatch(
			{"Response Ln(NativeRichness)", "Effect Details", "Year"},
			"Leverage Plot",
			OutlineBox,
			{Set Base Font( "Title" )}
		),
		Dispatch(
			{"Response Ln(NativeRichness)", "Effect Details", "Year",
			"Leverage Plot"},
			"",
			TextEditBox,
			{Rotate Text( "Left" ), Justify Text( "Center" ),
			Set Base Font( "Axis Title" )}
		),
		Dispatch(
			{"Response Ln(NativeRichness)", "Effect Details", "Year",
			"Leverage Plot"},
			"FitLS Leverage",
			FrameBox,
			{Left( 1 ), Right( 1 ), Top( 1 ), Bottom( 1 ), Reference Line Order( 5 ),
			Grid Line Order( 4 )}
		),
		Dispatch(
			{"Response Ln(NativeRichness)", "Effect Details", "Year",
			"Leverage Plot"},
			"",
			Text Edit Box( 2 ),
			{Justify Text( "Center" ), Set Base Font( "Axis Title" )}
		),
		Dispatch(
			{"Response Ln(NativeRichness)", "Effect Details", "Habitat"},
			"Leverage Plot",
			OutlineBox,
			{Set Base Font( "Title" )}
		),
		Dispatch(
			{"Response Ln(NativeRichness)", "Effect Details", "Habitat",
			"Leverage Plot"},
			"",
			TextEditBox,
			{Rotate Text( "Left" ), Justify Text( "Center" ),
			Set Base Font( "Axis Title" )}
		),
		Dispatch(
			{"Response Ln(NativeRichness)", "Effect Details", "Habitat",
			"Leverage Plot"},
			"FitLS Leverage",
			FrameBox,
			{Left( 1 ), Right( 1 ), Top( 1 ), Bottom( 1 ), Reference Line Order( 5 ),
			Grid Line Order( 4 )}
		),
		Dispatch(
			{"Response Ln(NativeRichness)", "Effect Details", "Habitat",
			"Leverage Plot"},
			"",
			Text Edit Box( 2 ),
			{Justify Text( "Center" ), Set Base Font( "Axis Title" )}
		),
		Dispatch(
			{"Response Ln(NativeRichness)", "Effect Details", "Year*Habitat"},
			"Leverage Plot",
			OutlineBox,
			{Set Base Font( "Title" )}
		),
		Dispatch(
			{"Response Ln(NativeRichness)", "Effect Details", "Year*Habitat",
			"Leverage Plot"},
			"",
			TextEditBox,
			{Rotate Text( "Left" ), Justify Text( "Center" ),
			Set Base Font( "Axis Title" )}
		),
		Dispatch(
			{"Response Ln(NativeRichness)", "Effect Details", "Year*Habitat",
			"Leverage Plot"},
			"FitLS Leverage",
			FrameBox,
			{Left( 1 ), Right( 1 ), Top( 1 ), Bottom( 1 ), Reference Line Order( 5 ),
			Grid Line Order( 4 )}
		),
		Dispatch(
			{"Response Ln(NativeRichness)", "Effect Details", "Year*Habitat",
			"Leverage Plot"},
			"",
			Text Edit Box( 2 ),
			{Justify Text( "Center" ), Set Base Font( "Axis Title" )}
		)
	)
)]\"
			),
			Event_Handlers
		),
		Workflow_Step(
			Type( "JSL" ),
			Display_Name( "Save Columns: Residuals" ),
			Time_Added( 3829386792 ),
			JSL(
				"\[Local( {obj},
	obj = Data Table( "2022 Park Surveys Temp" ) <<
	Fit Model(
		Y( :"Ln(NonnativeAbundance)"n ),
		Effects( :Year, :Habitat, :Year * :Habitat ),
		Random Effects( :Park ),
		NoBounds( 1 ),
		Personality( "Standard Least Squares" ),
		Method( "REML" ),
		Emphasis( "Minimal Report" ),
		Run(
			:"Ln(NonnativeAbundance)"n << {Summary of Fit( 1 ),
			Analysis of Variance( 0 ), Parameter Estimates( 1 ),
			Scaled Estimates( 0 ), Plot Actual by Predicted( 0 ),
			Plot Regression( 0 ), Plot Residual by Predicted( 1 ),
			Plot Studentized Residuals( 0 ), Plot Effect Leverage( 1 ),
			Plot Residual by Normal Quantiles( 0 )}
		),
		SendToReport(
			Dispatch(
				{"Response Ln(NonnativeAbundance)", "Effect Details", "Year"},
				"Leverage Plot",
				OutlineBox,
				{Set Base Font( "Title" )}
			),
			Dispatch(
				{"Response Ln(NonnativeAbundance)", "Effect Details", "Year",
				"Leverage Plot"},
				"",
				TextEditBox,
				{Rotate Text( "Left" ), Justify Text( "Center" ),
				Set Base Font( "Axis Title" )}
			),
			Dispatch(
				{"Response Ln(NonnativeAbundance)", "Effect Details", "Year",
				"Leverage Plot"},
				"FitLS Leverage",
				FrameBox,
				{Left( 1 ), Right( 1 ), Top( 1 ), Bottom( 1 ),
				Reference Line Order( 5 ), Grid Line Order( 4 )}
			),
			Dispatch(
				{"Response Ln(NonnativeAbundance)", "Effect Details", "Year",
				"Leverage Plot"},
				"",
				Text Edit Box( 2 ),
				{Justify Text( "Center" ), Set Base Font( "Axis Title" )}
			),
			Dispatch(
				{"Response Ln(NonnativeAbundance)", "Effect Details", "Habitat"},
				"Leverage Plot",
				OutlineBox,
				{Set Base Font( "Title" )}
			),
			Dispatch(
				{"Response Ln(NonnativeAbundance)", "Effect Details", "Habitat",
				"Leverage Plot"},
				"",
				TextEditBox,
				{Rotate Text( "Left" ), Justify Text( "Center" ),
				Set Base Font( "Axis Title" )}
			),
			Dispatch(
				{"Response Ln(NonnativeAbundance)", "Effect Details", "Habitat",
				"Leverage Plot"},
				"FitLS Leverage",
				FrameBox,
				{Left( 1 ), Right( 1 ), Top( 1 ), Bottom( 1 ),
				Reference Line Order( 5 ), Grid Line Order( 4 )}
			),
			Dispatch(
				{"Response Ln(NonnativeAbundance)", "Effect Details", "Habitat",
				"Leverage Plot"},
				"",
				Text Edit Box( 2 ),
				{Justify Text( "Center" ), Set Base Font( "Axis Title" )}
			),
			Dispatch(
				{"Response Ln(NonnativeAbundance)", "Effect Details", "Year*Habitat"
				},
				"Leverage Plot",
				OutlineBox,
				{Set Base Font( "Title" )}
			),
			Dispatch(
				{"Response Ln(NonnativeAbundance)", "Effect Details", "Year*Habitat",
				"Leverage Plot"},
				"",
				TextEditBox,
				{Rotate Text( "Left" ), Justify Text( "Center" ),
				Set Base Font( "Axis Title" )}
			),
			Dispatch(
				{"Response Ln(NonnativeAbundance)", "Effect Details", "Year*Habitat",
				"Leverage Plot"},
				"FitLS Leverage",
				FrameBox,
				{Left( 1 ), Right( 1 ), Top( 1 ), Bottom( 1 ),
				Reference Line Order( 5 ), Grid Line Order( 4 )}
			),
			Dispatch(
				{"Response Ln(NonnativeAbundance)", "Effect Details", "Year*Habitat",
				"Leverage Plot"},
				"",
				Text Edit Box( 2 ),
				{Justify Text( "Center" ), Set Base Font( "Axis Title" )}
			)
		)
	);
	obj << Residuals;
	obj << Close Window;
)]\"
			),
			Event_Handlers
		),
		Workflow_Step(
			Type( "JSL" ),
			Display_Name(
				"Report snapshot: 2022 Park Surveys Temp - Fit Least Squares"
			),
			Time_Added( 3829386794 ),
			JSL(
				"\[Data Table( "2022 Park Surveys Temp" ) << Fit Model(
	Y( :"Ln(NonnativeAbundance)"n ),
	Effects( :Year, :Habitat, :Year * :Habitat ),
	Random Effects( :Park ),
	NoBounds( 1 ),
	Personality( "Standard Least Squares" ),
	Method( "REML" ),
	Emphasis( "Minimal Report" ),
	Run(
		:"Ln(NonnativeAbundance)"n << {Summary of Fit( 1 ),
		Analysis of Variance( 0 ), Parameter Estimates( 1 ), Scaled Estimates( 0 ),
		Plot Actual by Predicted( 0 ), Plot Regression( 0 ),
		Plot Residual by Predicted( 1 ), Plot Studentized Residuals( 0 ),
		Plot Effect Leverage( 1 ), Plot Residual by Normal Quantiles( 0 )}
	),
	SendToReport(
		Dispatch(
			{"Response Ln(NonnativeAbundance)", "Effect Details", "Year"},
			"Leverage Plot",
			OutlineBox,
			{Set Base Font( "Title" )}
		),
		Dispatch(
			{"Response Ln(NonnativeAbundance)", "Effect Details", "Year",
			"Leverage Plot"},
			"",
			TextEditBox,
			{Rotate Text( "Left" ), Justify Text( "Center" ),
			Set Base Font( "Axis Title" )}
		),
		Dispatch(
			{"Response Ln(NonnativeAbundance)", "Effect Details", "Year",
			"Leverage Plot"},
			"FitLS Leverage",
			FrameBox,
			{Left( 1 ), Right( 1 ), Top( 1 ), Bottom( 1 ), Reference Line Order( 5 ),
			Grid Line Order( 4 )}
		),
		Dispatch(
			{"Response Ln(NonnativeAbundance)", "Effect Details", "Year",
			"Leverage Plot"},
			"",
			Text Edit Box( 2 ),
			{Justify Text( "Center" ), Set Base Font( "Axis Title" )}
		),
		Dispatch(
			{"Response Ln(NonnativeAbundance)", "Effect Details", "Habitat"},
			"Leverage Plot",
			OutlineBox,
			{Set Base Font( "Title" )}
		),
		Dispatch(
			{"Response Ln(NonnativeAbundance)", "Effect Details", "Habitat",
			"Leverage Plot"},
			"",
			TextEditBox,
			{Rotate Text( "Left" ), Justify Text( "Center" ),
			Set Base Font( "Axis Title" )}
		),
		Dispatch(
			{"Response Ln(NonnativeAbundance)", "Effect Details", "Habitat",
			"Leverage Plot"},
			"FitLS Leverage",
			FrameBox,
			{Left( 1 ), Right( 1 ), Top( 1 ), Bottom( 1 ), Reference Line Order( 5 ),
			Grid Line Order( 4 )}
		),
		Dispatch(
			{"Response Ln(NonnativeAbundance)", "Effect Details", "Habitat",
			"Leverage Plot"},
			"",
			Text Edit Box( 2 ),
			{Justify Text( "Center" ), Set Base Font( "Axis Title" )}
		),
		Dispatch(
			{"Response Ln(NonnativeAbundance)", "Effect Details", "Year*Habitat"},
			"Leverage Plot",
			OutlineBox,
			{Set Base Font( "Title" )}
		),
		Dispatch(
			{"Response Ln(NonnativeAbundance)", "Effect Details", "Year*Habitat",
			"Leverage Plot"},
			"",
			TextEditBox,
			{Rotate Text( "Left" ), Justify Text( "Center" ),
			Set Base Font( "Axis Title" )}
		),
		Dispatch(
			{"Response Ln(NonnativeAbundance)", "Effect Details", "Year*Habitat",
			"Leverage Plot"},
			"FitLS Leverage",
			FrameBox,
			{Left( 1 ), Right( 1 ), Top( 1 ), Bottom( 1 ), Reference Line Order( 5 ),
			Grid Line Order( 4 )}
		),
		Dispatch(
			{"Response Ln(NonnativeAbundance)", "Effect Details", "Year*Habitat",
			"Leverage Plot"},
			"",
			Text Edit Box( 2 ),
			{Justify Text( "Center" ), Set Base Font( "Axis Title" )}
		)
	)
)]\"
			),
			Event_Handlers
		),
		Workflow_Step(
			Type( "JSL" ),
			Display_Name( "Save Columns: Residuals" ),
			Time_Added( 3829386811 ),
			JSL(
				"\[Local( {obj},
	obj = Data Table( "2022 Park Surveys Temp" ) <<
	Fit Model(
		Y( :"Ln(NativeAbundance)"n ),
		Effects( :Year, :Habitat, :Year * :Habitat ),
		Random Effects( :Park ),
		NoBounds( 1 ),
		Personality( "Standard Least Squares" ),
		Method( "REML" ),
		Emphasis( "Minimal Report" ),
		Run(
			:"Ln(NativeAbundance)"n << {Summary of Fit( 1 ),
			Analysis of Variance( 0 ), Parameter Estimates( 1 ),
			Scaled Estimates( 0 ), Plot Actual by Predicted( 0 ),
			Plot Regression( 0 ), Plot Residual by Predicted( 1 ),
			Plot Studentized Residuals( 0 ), Plot Effect Leverage( 1 ),
			Plot Residual by Normal Quantiles( 0 )}
		),
		SendToReport(
			Dispatch(
				{"Response Ln(NativeAbundance)", "Effect Details", "Year"},
				"Leverage Plot",
				OutlineBox,
				{Set Base Font( "Title" )}
			),
			Dispatch(
				{"Response Ln(NativeAbundance)", "Effect Details", "Year",
				"Leverage Plot"},
				"",
				TextEditBox,
				{Rotate Text( "Left" ), Justify Text( "Center" ),
				Set Base Font( "Axis Title" )}
			),
			Dispatch(
				{"Response Ln(NativeAbundance)", "Effect Details", "Year",
				"Leverage Plot"},
				"FitLS Leverage",
				FrameBox,
				{Left( 1 ), Right( 1 ), Top( 1 ), Bottom( 1 ),
				Reference Line Order( 5 ), Grid Line Order( 4 )}
			),
			Dispatch(
				{"Response Ln(NativeAbundance)", "Effect Details", "Year",
				"Leverage Plot"},
				"",
				Text Edit Box( 2 ),
				{Justify Text( "Center" ), Set Base Font( "Axis Title" )}
			),
			Dispatch(
				{"Response Ln(NativeAbundance)", "Effect Details", "Habitat"},
				"Leverage Plot",
				OutlineBox,
				{Set Base Font( "Title" )}
			),
			Dispatch(
				{"Response Ln(NativeAbundance)", "Effect Details", "Habitat",
				"Leverage Plot"},
				"",
				TextEditBox,
				{Rotate Text( "Left" ), Justify Text( "Center" ),
				Set Base Font( "Axis Title" )}
			),
			Dispatch(
				{"Response Ln(NativeAbundance)", "Effect Details", "Habitat",
				"Leverage Plot"},
				"FitLS Leverage",
				FrameBox,
				{Left( 1 ), Right( 1 ), Top( 1 ), Bottom( 1 ),
				Reference Line Order( 5 ), Grid Line Order( 4 )}
			),
			Dispatch(
				{"Response Ln(NativeAbundance)", "Effect Details", "Habitat",
				"Leverage Plot"},
				"",
				Text Edit Box( 2 ),
				{Justify Text( "Center" ), Set Base Font( "Axis Title" )}
			),
			Dispatch(
				{"Response Ln(NativeAbundance)", "Effect Details", "Year*Habitat"},
				"Leverage Plot",
				OutlineBox,
				{Set Base Font( "Title" )}
			),
			Dispatch(
				{"Response Ln(NativeAbundance)", "Effect Details", "Year*Habitat",
				"Leverage Plot"},
				"",
				TextEditBox,
				{Rotate Text( "Left" ), Justify Text( "Center" ),
				Set Base Font( "Axis Title" )}
			),
			Dispatch(
				{"Response Ln(NativeAbundance)", "Effect Details", "Year*Habitat",
				"Leverage Plot"},
				"FitLS Leverage",
				FrameBox,
				{Left( 1 ), Right( 1 ), Top( 1 ), Bottom( 1 ),
				Reference Line Order( 5 ), Grid Line Order( 4 )}
			),
			Dispatch(
				{"Response Ln(NativeAbundance)", "Effect Details", "Year*Habitat",
				"Leverage Plot"},
				"",
				Text Edit Box( 2 ),
				{Justify Text( "Center" ), Set Base Font( "Axis Title" )}
			)
		)
	);
	obj << Residuals;
	obj << Close Window;
)]\"
			),
			Event_Handlers
		),
		Workflow_Step(
			Type( "JSL" ),
			Display_Name(
				"Report snapshot: 2022 Park Surveys Temp - Fit Least Squares"
			),
			Time_Added( 3829386813 ),
			JSL(
				"\[Data Table( "2022 Park Surveys Temp" ) << Fit Model(
	Y( :"Ln(NativeAbundance)"n ),
	Effects( :Year, :Habitat, :Year * :Habitat ),
	Random Effects( :Park ),
	NoBounds( 1 ),
	Personality( "Standard Least Squares" ),
	Method( "REML" ),
	Emphasis( "Minimal Report" ),
	Run(
		:"Ln(NativeAbundance)"n << {Summary of Fit( 1 ), Analysis of Variance( 0 ),
		Parameter Estimates( 1 ), Scaled Estimates( 0 ),
		Plot Actual by Predicted( 0 ), Plot Regression( 0 ),
		Plot Residual by Predicted( 1 ), Plot Studentized Residuals( 0 ),
		Plot Effect Leverage( 1 ), Plot Residual by Normal Quantiles( 0 )}
	),
	SendToReport(
		Dispatch(
			{"Response Ln(NativeAbundance)", "Effect Details", "Year"},
			"Leverage Plot",
			OutlineBox,
			{Set Base Font( "Title" )}
		),
		Dispatch(
			{"Response Ln(NativeAbundance)", "Effect Details", "Year",
			"Leverage Plot"},
			"",
			TextEditBox,
			{Rotate Text( "Left" ), Justify Text( "Center" ),
			Set Base Font( "Axis Title" )}
		),
		Dispatch(
			{"Response Ln(NativeAbundance)", "Effect Details", "Year",
			"Leverage Plot"},
			"FitLS Leverage",
			FrameBox,
			{Left( 1 ), Right( 1 ), Top( 1 ), Bottom( 1 ), Reference Line Order( 5 ),
			Grid Line Order( 4 )}
		),
		Dispatch(
			{"Response Ln(NativeAbundance)", "Effect Details", "Year",
			"Leverage Plot"},
			"",
			Text Edit Box( 2 ),
			{Justify Text( "Center" ), Set Base Font( "Axis Title" )}
		),
		Dispatch(
			{"Response Ln(NativeAbundance)", "Effect Details", "Habitat"},
			"Leverage Plot",
			OutlineBox,
			{Set Base Font( "Title" )}
		),
		Dispatch(
			{"Response Ln(NativeAbundance)", "Effect Details", "Habitat",
			"Leverage Plot"},
			"",
			TextEditBox,
			{Rotate Text( "Left" ), Justify Text( "Center" ),
			Set Base Font( "Axis Title" )}
		),
		Dispatch(
			{"Response Ln(NativeAbundance)", "Effect Details", "Habitat",
			"Leverage Plot"},
			"FitLS Leverage",
			FrameBox,
			{Left( 1 ), Right( 1 ), Top( 1 ), Bottom( 1 ), Reference Line Order( 5 ),
			Grid Line Order( 4 )}
		),
		Dispatch(
			{"Response Ln(NativeAbundance)", "Effect Details", "Habitat",
			"Leverage Plot"},
			"",
			Text Edit Box( 2 ),
			{Justify Text( "Center" ), Set Base Font( "Axis Title" )}
		),
		Dispatch(
			{"Response Ln(NativeAbundance)", "Effect Details", "Year*Habitat"},
			"Leverage Plot",
			OutlineBox,
			{Set Base Font( "Title" )}
		),
		Dispatch(
			{"Response Ln(NativeAbundance)", "Effect Details", "Year*Habitat",
			"Leverage Plot"},
			"",
			TextEditBox,
			{Rotate Text( "Left" ), Justify Text( "Center" ),
			Set Base Font( "Axis Title" )}
		),
		Dispatch(
			{"Response Ln(NativeAbundance)", "Effect Details", "Year*Habitat",
			"Leverage Plot"},
			"FitLS Leverage",
			FrameBox,
			{Left( 1 ), Right( 1 ), Top( 1 ), Bottom( 1 ), Reference Line Order( 5 ),
			Grid Line Order( 4 )}
		),
		Dispatch(
			{"Response Ln(NativeAbundance)", "Effect Details", "Year*Habitat",
			"Leverage Plot"},
			"",
			Text Edit Box( 2 ),
			{Justify Text( "Center" ), Set Base Font( "Axis Title" )}
		)
	)
)]\"
			),
			Event_Handlers
		),
		Workflow_Step(
			Type( "JSL" ),
			Display_Name( "Save Columns: Residuals" ),
			Time_Added( 3829386830 ),
			JSL(
				"\[Local( {obj},
	obj = Data Table( "2022 Park Surveys Temp" ) <<
	Fit Model(
		Y( :"Asn(ProportionNative)"n ),
		Effects( :Year, :Habitat, :Year * :Habitat ),
		Random Effects( :Park ),
		NoBounds( 1 ),
		Personality( "Standard Least Squares" ),
		Method( "REML" ),
		Emphasis( "Minimal Report" ),
		Run(
			:"Asn(ProportionNative)"n << {Summary of Fit( 1 ),
			Analysis of Variance( 0 ), Parameter Estimates( 1 ),
			Scaled Estimates( 0 ), Plot Actual by Predicted( 0 ),
			Plot Regression( 0 ), Plot Residual by Predicted( 1 ),
			Plot Studentized Residuals( 0 ), Plot Effect Leverage( 1 ),
			Plot Residual by Normal Quantiles( 0 )}
		),
		SendToReport(
			Dispatch(
				{"Response Asn(ProportionNative)", "Effect Details", "Year"},
				"Leverage Plot",
				OutlineBox,
				{Set Base Font( "Title" )}
			),
			Dispatch(
				{"Response Asn(ProportionNative)", "Effect Details", "Year",
				"Leverage Plot"},
				"",
				TextEditBox,
				{Rotate Text( "Left" ), Justify Text( "Center" ),
				Set Base Font( "Axis Title" )}
			),
			Dispatch(
				{"Response Asn(ProportionNative)", "Effect Details", "Year",
				"Leverage Plot"},
				"FitLS Leverage",
				FrameBox,
				{Left( 1 ), Right( 1 ), Top( 1 ), Bottom( 1 ),
				Reference Line Order( 5 ), Grid Line Order( 4 )}
			),
			Dispatch(
				{"Response Asn(ProportionNative)", "Effect Details", "Year",
				"Leverage Plot"},
				"",
				Text Edit Box( 2 ),
				{Justify Text( "Center" ), Set Base Font( "Axis Title" )}
			),
			Dispatch(
				{"Response Asn(ProportionNative)", "Effect Details", "Habitat"},
				"Leverage Plot",
				OutlineBox,
				{Set Base Font( "Title" )}
			),
			Dispatch(
				{"Response Asn(ProportionNative)", "Effect Details", "Habitat",
				"Leverage Plot"},
				"",
				TextEditBox,
				{Rotate Text( "Left" ), Justify Text( "Center" ),
				Set Base Font( "Axis Title" )}
			),
			Dispatch(
				{"Response Asn(ProportionNative)", "Effect Details", "Habitat",
				"Leverage Plot"},
				"FitLS Leverage",
				FrameBox,
				{Left( 1 ), Right( 1 ), Top( 1 ), Bottom( 1 ),
				Reference Line Order( 5 ), Grid Line Order( 4 )}
			),
			Dispatch(
				{"Response Asn(ProportionNative)", "Effect Details", "Habitat",
				"Leverage Plot"},
				"",
				Text Edit Box( 2 ),
				{Justify Text( "Center" ), Set Base Font( "Axis Title" )}
			),
			Dispatch(
				{"Response Asn(ProportionNative)", "Effect Details", "Year*Habitat"},
				"Leverage Plot",
				OutlineBox,
				{Set Base Font( "Title" )}
			),
			Dispatch(
				{"Response Asn(ProportionNative)", "Effect Details", "Year*Habitat",
				"Leverage Plot"},
				"",
				TextEditBox,
				{Rotate Text( "Left" ), Justify Text( "Center" ),
				Set Base Font( "Axis Title" )}
			),
			Dispatch(
				{"Response Asn(ProportionNative)", "Effect Details", "Year*Habitat",
				"Leverage Plot"},
				"FitLS Leverage",
				FrameBox,
				{Left( 1 ), Right( 1 ), Top( 1 ), Bottom( 1 ),
				Reference Line Order( 5 ), Grid Line Order( 4 )}
			),
			Dispatch(
				{"Response Asn(ProportionNative)", "Effect Details", "Year*Habitat",
				"Leverage Plot"},
				"",
				Text Edit Box( 2 ),
				{Justify Text( "Center" ), Set Base Font( "Axis Title" )}
			)
		)
	);
	obj << Residuals;
	obj << Close Window;
)]\"
			),
			Event_Handlers
		),
		Workflow_Step(
			Type( "JSL" ),
			Display_Name(
				"Report snapshot: 2022 Park Surveys Temp - Fit Least Squares"
			),
			Time_Added( 3829386832 ),
			JSL(
				"\[Data Table( "2022 Park Surveys Temp" ) << Fit Model(
	Y( :"Asn(ProportionNative)"n ),
	Effects( :Year, :Habitat, :Year * :Habitat ),
	Random Effects( :Park ),
	NoBounds( 1 ),
	Personality( "Standard Least Squares" ),
	Method( "REML" ),
	Emphasis( "Minimal Report" ),
	Run(
		:"Asn(ProportionNative)"n << {Summary of Fit( 1 ), Analysis of Variance( 0 ),
		Parameter Estimates( 1 ), Scaled Estimates( 0 ),
		Plot Actual by Predicted( 0 ), Plot Regression( 0 ),
		Plot Residual by Predicted( 1 ), Plot Studentized Residuals( 0 ),
		Plot Effect Leverage( 1 ), Plot Residual by Normal Quantiles( 0 )}
	),
	SendToReport(
		Dispatch(
			{"Response Asn(ProportionNative)", "Effect Details", "Year"},
			"Leverage Plot",
			OutlineBox,
			{Set Base Font( "Title" )}
		),
		Dispatch(
			{"Response Asn(ProportionNative)", "Effect Details", "Year",
			"Leverage Plot"},
			"",
			TextEditBox,
			{Rotate Text( "Left" ), Justify Text( "Center" ),
			Set Base Font( "Axis Title" )}
		),
		Dispatch(
			{"Response Asn(ProportionNative)", "Effect Details", "Year",
			"Leverage Plot"},
			"FitLS Leverage",
			FrameBox,
			{Left( 1 ), Right( 1 ), Top( 1 ), Bottom( 1 ), Reference Line Order( 5 ),
			Grid Line Order( 4 )}
		),
		Dispatch(
			{"Response Asn(ProportionNative)", "Effect Details", "Year",
			"Leverage Plot"},
			"",
			Text Edit Box( 2 ),
			{Justify Text( "Center" ), Set Base Font( "Axis Title" )}
		),
		Dispatch(
			{"Response Asn(ProportionNative)", "Effect Details", "Habitat"},
			"Leverage Plot",
			OutlineBox,
			{Set Base Font( "Title" )}
		),
		Dispatch(
			{"Response Asn(ProportionNative)", "Effect Details", "Habitat",
			"Leverage Plot"},
			"",
			TextEditBox,
			{Rotate Text( "Left" ), Justify Text( "Center" ),
			Set Base Font( "Axis Title" )}
		),
		Dispatch(
			{"Response Asn(ProportionNative)", "Effect Details", "Habitat",
			"Leverage Plot"},
			"FitLS Leverage",
			FrameBox,
			{Left( 1 ), Right( 1 ), Top( 1 ), Bottom( 1 ), Reference Line Order( 5 ),
			Grid Line Order( 4 )}
		),
		Dispatch(
			{"Response Asn(ProportionNative)", "Effect Details", "Habitat",
			"Leverage Plot"},
			"",
			Text Edit Box( 2 ),
			{Justify Text( "Center" ), Set Base Font( "Axis Title" )}
		),
		Dispatch(
			{"Response Asn(ProportionNative)", "Effect Details", "Year*Habitat"},
			"Leverage Plot",
			OutlineBox,
			{Set Base Font( "Title" )}
		),
		Dispatch(
			{"Response Asn(ProportionNative)", "Effect Details", "Year*Habitat",
			"Leverage Plot"},
			"",
			TextEditBox,
			{Rotate Text( "Left" ), Justify Text( "Center" ),
			Set Base Font( "Axis Title" )}
		),
		Dispatch(
			{"Response Asn(ProportionNative)", "Effect Details", "Year*Habitat",
			"Leverage Plot"},
			"FitLS Leverage",
			FrameBox,
			{Left( 1 ), Right( 1 ), Top( 1 ), Bottom( 1 ), Reference Line Order( 5 ),
			Grid Line Order( 4 )}
		),
		Dispatch(
			{"Response Asn(ProportionNative)", "Effect Details", "Year*Habitat",
			"Leverage Plot"},
			"",
			Text Edit Box( 2 ),
			{Justify Text( "Center" ), Set Base Font( "Axis Title" )}
		)
	)
)]\"
			),
			Event_Handlers
		),
		Workflow_Step(
			Type( "JSL" ),
			Display_Name( "Report snapshot: 2022 Park Surveys Temp - Distribution" ),
			Time_Added( 3829386949 ),
			JSL(
				"\[Data Table( "2022 Park Surveys Temp" ) <<
Distribution(
	Continuous Distribution(
		Column( :"Residual Ln(TotalAbundance)"n ),
		Fit Distribution( Normal( Density Curve( 1 ), Goodness of Fit( 1 ) ) )
	),
	Continuous Distribution(
		Column( :Residual TotalRichness ),
		Fit Distribution( Normal( Density Curve( 1 ), Goodness of Fit( 1 ) ) )
	),
	Continuous Distribution(
		Column( :Residual NonnativeRichness ),
		Fit Distribution( Normal( Density Curve( 1 ), Goodness of Fit( 1 ) ) )
	),
	Continuous Distribution(
		Column( :"Residual Ln(NativeRichness)"n ),
		Fit Distribution( Normal( Density Curve( 1 ), Goodness of Fit( 1 ) ) )
	),
	Continuous Distribution(
		Column( :"Residual Ln(NonnativeAbundance)"n ),
		Fit Distribution( Normal( Density Curve( 1 ), Goodness of Fit( 1 ) ) )
	),
	Continuous Distribution(
		Column( :"Residual Ln(NativeAbundance)"n ),
		Fit Distribution( Normal( Density Curve( 1 ), Goodness of Fit( 1 ) ) )
	),
	Continuous Distribution(
		Column( :"Residual Asn(ProportionNative)"n ),
		Fit Distribution( Normal( Density Curve( 1 ), Goodness of Fit( 1 ) ) )
	)
)]\"
			),
			Event_Handlers
		),
		Workflow_Step(
			Type( "JSL" ),
			Display_Name(
				"Report snapshot: 2022 Park Surveys Temp - Fit Y by X by Treatment Combination"
			),
			Time_Added( 3829386996 ),
			JSL(
				"\[Data Table( "2022 Park Surveys Temp" ) << Fit Group(
	Oneway(
		Y( :"Residual Ln(TotalAbundance)"n ),
		X( :Treatment Combination ),
		Unequal Variances( 1 ),
		Std Dev Lines( 1 )
	),
	Oneway(
		Y( :Residual TotalRichness ),
		X( :Treatment Combination ),
		Unequal Variances( 1 ),
		Std Dev Lines( 1 )
	),
	Oneway(
		Y( :Residual NonnativeRichness ),
		X( :Treatment Combination ),
		Unequal Variances( 1 ),
		Std Dev Lines( 1 )
	),
	Oneway(
		Y( :"Residual Ln(NativeRichness)"n ),
		X( :Treatment Combination ),
		Unequal Variances( 1 ),
		Std Dev Lines( 1 )
	),
	Oneway(
		Y( :"Residual Ln(NonnativeAbundance)"n ),
		X( :Treatment Combination ),
		Unequal Variances( 1 ),
		Std Dev Lines( 1 )
	),
	Oneway(
		Y( :"Residual Ln(NativeAbundance)"n ),
		X( :Treatment Combination ),
		Unequal Variances( 1 ),
		Std Dev Lines( 1 )
	),
	Oneway(
		Y( :"Residual Asn(ProportionNative)"n ),
		X( :Treatment Combination ),
		Unequal Variances( 1 ),
		Std Dev Lines( 1 )
	),
	<<{Arrange in Rows( 1 )}
)]\"
			),
			Event_Handlers
		)
	)
)
