# Supplementary material for: Non‐Native Herpetofauna Continue to Proliferate in the World's Most Invaded Herpetofauna Community
Source: Ecol Evol. 2025 Jun 13;15(6):e71556. doi: 10.1002/ece3.71556 (PMC12166127; doi:10.1002/ece3.71556)
Supplement: Supplementary file 1 — Appendix S1 [file ECE3-15-e71556-s001.zip › Data Sheets Workflows R Scripts Compressed/FullMatrix.csv]

SiteID	Park	Year	Agama picticauda	Ameiva ameiva	Anolis carolinensis	Anolis cristatellus	Anolis distichus	Anolis equestris	Anolis sagrei	Apalone ferox	Basiliscus vittatus	Chelydra serpentina	Coluber constrictor	Crocodylus acutus	Ctenosaura similis	Diadophis punctatus	Eleutherodactylus planirostris	Gopherus polyphemus	Hemidactylus spp.	Iguana iguana	Indotyphlops braminus	Leiocephalus carinatus	Nerodia spp	Osteopilus septentrionalis	Pantherophis alleghaniensis	Plestiodon spp	Pseudemys spp	Rhinella marina	Sphaerodactylus notatus	Thamnophis sauritus	Trachemys scripta
1	AD Barnes	2017	0	0	44	0	18	2	141	1	16	0	3	0	0	0	0	0	6	46	2	0	0	0	0	0	1	0	0	0	1
2	AD Barnes	2022	0	0	25	23	8	0	384	0	16	0	0	0	0	0	0	0	3	13	1	2	0	0	0	0	2	0	0	0	4
3	Amelia Earhart	2017	0	0	37	0	89	9	942	1	18	1	7	0	148	3	0	0	6	45	2	0	0	0	0	2	3	1	0	0	3
4	Amelia Earhart	2022	0	0	42	0	181	16	652	1	11	0	8	0	191	2	0	0	7	46	2	0	0	1	0	0	4	261	0	0	3
5	Brothers to the Rescue	2017	0	0	5	0	11	0	32	0	1	0	0	0	0	0	0	0	1	0	0	3	0	0	0	0	0	0	0	0	0
6	Brothers to the Rescue	2022	12	0	4	0	6	0	23	0	1	0	0	0	0	0	0	0	2	1	1	12	0	0	0	0	0	0	0	0	0
7	Chapman Field	2017	0	0	48	307	30	0	121	0	12	0	5	0	0	0	0	0	7	6	1	0	0	0	0	0	1	0	0	0	0
8	Chapman Field	2022	11	3	23	565	13	0	142	0	1	0	5	1	0	0	1	0	1	40	0	0	0	0	1	0	0	0	1	0	0
9	Continental Park	2017	0	0	29	0	15	9	124	0	0	0	0	0	0	0	0	0	4	0	0	0	0	0	0	0	0	0	0	0	0
10	Continental Park	2022	10	0	30	1	136	7	102	0	0	0	0	0	0	0	0	0	0	0	0	11	0	0	0	0	0	0	0	0	0
11	Coral Pine	2017	0	0	18	209	13	1	62	0	0	0	1	0	0	0	0	0	1	0	4	0	0	0	0	0	0	0	0	0	0
12	Coral Pine	2022	0	0	52	256	21	3	183	0	8	0	1	0	0	0	1	0	2	0	1	0	0	0	0	0	0	0	0	0	0
13	Coral Reef	2017	0	0	56	4	138	16	162	0	1	0	1	0	0	1	0	0	7	0	0	0	0	0	0	0	0	1	0	1	1
14	Coral Reef	2022	24	0	67	1	151	6	194	0	8	0	0	0	0	0	0	0	1	12	1	0	5	0	0	0	0	2	0	0	5
15	David T. Kennedy	2017	0	0	28	18	13	3	221	0	0	0	0	0	0	0	0	0	5	1	0	0	0	0	0	0	0	0	0	0	1
16	David T. Kennedy	2022	1	0	19	235	19	0	229	0	0	0	0	0	0	0	1	0	6	3	0	14	0	0	0	0	0	0	0	0	0
17	Deering Estate	2017	0	0	40	0	64	0	432	0	1	0	2	0	0	0	3	1	6	0	4	0	1	0	1	0	0	1	34	0	0
18	Deering Estate	2022	4	0	39	26	55	5	598	0	2	0	2	0	0	0	15	3	4	0	6	0	0	1	1	0	0	0	22	0	0
19	Evelyn Greer	2017	0	41	6	20	143	20	101	0	0	0	0	0	0	0	0	0	0	0	0	0	0	0	0	0	0	0	0	0	0
20	Evelyn Greer	2022	30	18	28	64	112	4	43	0	0	0	0	0	0	0	0	0	0	0	0	0	0	1	0	0	0	0	0	0	0
21	Harden Hammock	2017	0	0	1	0	0	2	96	0	2	0	1	0	0	0	0	0	2	0	0	0	0	1	0	0	0	0	0	0	0
22	Harden Hammock	2022	0	0	2	0	9	0	32	0	0	0	0	0	0	0	0	0	0	0	1	0	0	0	0	0	0	0	0	0	0
23	Highland Oaks	2017	0	0	44	0	32	3	72	1	55	0	0	0	0	0	1	0	2	14	0	0	0	0	0	0	1	233	0	0	0
24	Highland Oaks	2022	0	0	46	0	44	0	144	0	18	1	0	1	0	0	0	0	3	10	1	0	0	0	0	0	3	0	0	0	4
25	Ingram Pineland	2017	0	0	12	0	0	0	57	1	1	0	0	0	0	0	0	0	1	2	1	0	0	0	0	0	0	0	0	0	1
26	Ingram Pineland	2022	0	0	6	0	5	0	35	0	6	0	0	0	0	0	0	0	6	5	0	0	0	0	0	0	0	0	0	0	0
27	Ives Estate	2017	0	0	13	0	53	5	266	0	3	0	2	0	6	0	0	0	7	11	3	0	0	0	0	0	0	1	0	0	0
28	Ives Estate	2022	0	12	15	0	15	1	114	0	0	0	2	0	34	0	0	0	4	11	4	0	0	0	0	0	0	0	0	0	0
29	James Archer Smith	2017	9	0	11	0	0	0	145	0	0	0	0	0	0	0	0	0	0	0	0	0	0	0	0	0	0	0	0	0	0
30	James Archer Smith	2022	70	0	3	0	0	1	21	0	0	0	0	0	0	0	0	0	0	0	0	3	0	0	0	0	0	0	0	0	0
31	Kendalwood	2017	0	0	12	0	9	0	74	0	0	0	0	0	0	0	1	0	2	0	0	0	0	0	0	0	0	0	0	0	0
32	Kendalwood	2022	0	0	15	0	13	1	100	0	0	0	1	0	0	0	0	0	0	0	6	0	0	0	0	0	0	0	0	0	0
33	Ludlam Pineland	2017	0	0	21	0	7	1	70	0	0	0	2	0	0	0	0	0	2	0	0	0	0	0	0	0	0	0	0	0	0
34	Ludlam Pineland	2022	3	0	7	2	2	0	51	0	0	0	1	0	0	0	0	1	1	0	0	0	0	0	0	0	0	0	0	0	0
35	Mayor Roscoe Warren	2017	0	0	5	0	0	2	76	0	0	0	0	0	0	0	0	0	0	0	1	0	0	0	0	0	0	0	0	1	0
36	Mayor Roscoe Warren	2022	8	0	6	0	0	0	27	0	0	0	0	0	0	0	1	0	7	0	1	0	0	2	0	1	0	0	0	0	0
37	Northrop Pineland	2017	0	0	0	0	0	0	65	0	0	0	0	0	0	0	0	0	0	0	1	0	0	0	0	0	0	0	0	0	0
38	Northrop Pineland	2022	0	0	9	0	0	0	56	0	0	0	0	0	0	0	2	0	0	0	2	0	0	0	0	0	0	0	0	0	0
39	Perrine Wayside	2017	0	0	16	0	25	0	39	0	0	0	0	0	0	0	0	0	1	0	0	0	0	0	0	0	2	1	0	0	1
40	Perrine Wayside	2022	8	0	10	0	64	2	26	0	0	0	0	0	0	0	0	0	2	1	0	1	0	0	0	0	0	26	0	0	0
41	Rolling Oaks	2017	0	0	4	0	22	0	73	0	4	0	1	0	0	0	0	0	0	0	2	0	0	0	0	0	0	0	0	0	0
42	Rolling Oaks	2022	0	0	14	0	41	0	68	0	20	0	2	0	0	0	0	0	0	0	1	0	0	0	0	0	0	0	0	0	0
43	South Dade	2017	1	0	0	0	1	0	18	0	0	0	0	0	0	0	0	0	1	0	0	0	0	0	0	0	0	0	0	0	0
44	South Dade	2022	25	0	3	0	28	5	46	0	0	0	0	0	0	0	4	0	2	0	0	0	0	0	0	0	0	0	0	0	0
45	Sunny Palms	2017	0	0	11	0	0	0	39	0	1	0	1	0	0	0	0	0	0	0	0	0	0	0	0	0	0	0	0	0	0
46	Sunny Palms	2022	10	3	26	0	1	0	82	0	4	0	2	0	0	0	0	0	1	0	0	0	0	0	0	0	0	0	0	0	0
47	Sunset Park	2017	0	0	13	1	25	3	35	0	0	0	1	0	0	0	0	0	2	0	0	0	0	0	0	0	0	0	0	0	0
48	Sunset Park	2022	12	0	4	0	58	3	32	0	0	0	0	0	0	0	0	0	0	0	0	2	0	0	0	0	0	0	0	0	0
49	Tamiami Lakes	2017	0	0	0	0	0	3	6	0	0	0	0	0	0	0	0	0	0	0	0	0	0	0	0	0	0	0	0	0	0
50	Tamiami Lakes	2022	0	0	0	0	0	2	0	0	0	0	0	0	0	0	0	0	14	0	0	0	0	0	0	0	0	0	0	0	0
51	Tree Island Preserve	2017	0	0	6	0	3	2	200	0	2	0	1	0	0	0	0	0	1	0	2	0	0	1	0	0	0	0	0	1	0
52	Tree Island Preserve	2022	0	0	14	0	3	1	321	0	9	0	1	0	0	0	1	0	2	0	0	0	0	0	0	1	0	0	0	0	0
53	Trinity Pineland	2017	0	0	46	0	5	0	135	0	0	0	0	0	0	0	0	0	3	0	2	0	0	0	0	0	0	0	0	0	0
54	Trinity Pineland	2022	0	0	12	17	6	0	65	0	0	0	2	0	0	0	0	0	2	0	1	0	0	0	0	0	0	0	0	0	0
55	Tropical Park	2017	0	0	58	0	67	25	319	0	38	0	0	0	0	0	0	0	4	34	0	1	0	0	0	0	1	1	0	0	0
56	Tropical Park	2022	124	0	90	2	150	21	309	0	58	0	1	0	0	0	2	0	6	79	0	42	0	0	0	0	0	0	0	0	1
57	Vizcaya	2017	0	0	0	58	16	0	45	0	0	0	0	0	0	0	11	0	1	0	1	0	0	0	0	0	0	1	13	0	0
58	Vizcaya	2022	2	0	24	526	2	0	60	0	0	0	1	0	0	0	11	0	1	3	1	0	0	0	0	0	0	0	14	0	0
59	William Randolph	2017	0	0	2	0	0	11	13	0	23	0	0	0	0	0	0	0	0	0	0	0	0	0	0	0	3	2	0	0	0
60	William Randolph	2022	4	0	4	0	27	6	39	0	21	0	0	0	0	0	0	0	0	8	0	0	0	1	0	0	0	3	0	0	0
