# Supplementary material for: Non‐Native Herpetofauna Continue to Proliferate in the World's Most Invaded Herpetofauna Community
Source: Ecol Evol. 2025 Jun 13;15(6):e71556. doi: 10.1002/ece3.71556 (PMC12166127; doi:10.1002/ece3.71556)
Supplement: Supplementary file 1 — Appendix S1 [file ECE3-15-e71556-s001.zip › Data Sheets Workflows R Scripts Compressed/Model Assumptions.xlsx]

## Sheet: Sheet1
Variable	W-statistic	P-value		Variable	F-ratio	Numerator DF	Denominator DF	P-value
Total Abundance	0.98	0.35		Total Abundance	1.2	3	56	0.31
Total Richness	0.96	0.033		Total Richness	0.13	3	56	0.94
Nonnative Richness	0.98	0.26		Nonnative Richness	0.16	3	56	0.92
Native Richness	0.95	0.016		Native Richness	0.61	3	56	0.61
Nonnative Abundance	0.98	0.51		Nonnative Abundance	1.2	3	56	0.31
Native Abundance	0.96	0.082		Native Abundance	0.97	3	56	0.41
Proportion Native	0.97	0.095		Proportion Native	1.4	3	56	0.26
2022 Nonnative Richness	0.97	0.54
2022 Nonnative Abundance	0.98	0.72
2022 Agama	0.95	0.17
2022 Curlytail	0.8	<0.0001
