# Supplementary material for: Non‐Native Herpetofauna Continue to Proliferate in the World's Most Invaded Herpetofauna Community
Source: Ecol Evol. 2025 Jun 13;15(6):e71556. doi: 10.1002/ece3.71556 (PMC12166127; doi:10.1002/ece3.71556)
Supplement: Supplementary file 1 — Appendix S1 [file ECE3-15-e71556-s001.zip › Data Sheets Workflows R Scripts Compressed/Script2022Permanova.R]

####

#2022 Permanova with Relativized Matrix#

RelFullMatrix2022<-read.csv("2022FullMatrixRelativized.csv")
View(RelFullMatrix2022)

##separate species and env. variables

row.names(RelFullMatrix2022)<- RelFullMatrix2022$Park
species<-RelFullMatrix2022[,3:27]
environment<-RelFullMatrix2022[,2]

class(RelFullMatrix2022$Park)
str(RelFullMatrix2022)
length(RelFullMatrix2022$Park)
nrow(RelFullMatrix2022)
anyNA(RelFullMatrix2022)

Permanova2022<-adonis2(species~RelFullMatrix2022$Habitat.type, data = RelFullMatrix2022, permutations= 999, method = "bray", by="terms")

Permanova2022

#P = 0.001, F = 3.508, R2= 0.111
#difference in community composition by habitat

#next do indicator species analysis

library(indicspecies)

ISA = multipatt(species, RelFullMatrix2022$Habitat.type, func = "r.g", control = how(nperm=9999))
summary(ISA)

# racers are indicators of native habitat (P =.033)
# indicators of non-native habitat are:
# Anolis distichus (P = .002)
# Anolis equestris (P = .0001)
# Agama picticauda (P = .0002)
# Curlytails (P = .0061)
