# Supplementary material for: Non‐Native Herpetofauna Continue to Proliferate in the World's Most Invaded Herpetofauna Community
Source: Ecol Evol. 2025 Jun 13;15(6):e71556. doi: 10.1002/ece3.71556 (PMC12166127; doi:10.1002/ece3.71556)
Supplement: Supplementary file 1 — Appendix S1 [file ECE3-15-e71556-s001.zip › Data Sheets Workflows R Scripts Compressed/ScriptPermanovaCombinedYrsAndNMDS.R]

#Permanova Combined Years 2017 2022

library(vegan)
library(ggplot2)
library(emmeans)
library(Rmisc)
library(dplyr)
library(indicspecies)


#### #####

FullMatrix<-read.csv("FullMatrix.csv")
View(FullMatrix)

##separate species and env. variables

row.names(FullMatrix)<- FullMatrix$SiteID
species<-FullMatrix[,4:32]
environment<-FullMatrix[,2:3]

class(FullMatrix$Park)
str(FullMatrix)
length(FullMatrix$Park)
nrow(FullMatrix)
anyNA(FullMatrix)

FullPermanova<-adonis2(species~FullMatrix$Year, data = FullMatrix, permutations= 999, method = "bray", by="terms", strata = FullMatrix$Park)

FullPermanova

#P = 0.002 (will change each time you run it due to permutations)
#yes, there is a difference in community composition by year while blocking by park

#next do indicator species analysis

library(indicspecies)

ISA = multipatt(species, FullMatrix$Year, func = "r.g", control = how(nperm=9999))
summary(ISA)

#agamas and curlytails!
#Agama P = 0.0001
#curlytail P = 0.0279
#both are indicators of 2022


################################################################
#############################################################

# Now Script for NMDS

species<-read.csv("CountyPlotNMDSspecies.csv", header = T, row.names=1)
species.env<-read.csv("CountyFullDataSecondaryWHabitat.csv", header = T, row.names = 1)
View(species)
View(species.env)
species.mds = metaMDS(species, k=4, distance = "bray")
species.mds
species.spp.fit<-envfit(species.mds, species, permutations = 999)
head(species.spp.fit)
species.spp.fit
par(mar=c(4,6,3,4))
ordiplot(species.mds, type = "n", main = "NMDS By Year & Habitat")
orditorp(species.mds, display = "sites", labels = F, pch = c(17,16)[as.factor(species.env$Habitat.type)], col = c ("orange","springgreen3")[as.factor(species.env$Year)], cex=1)
ordiellipse(species.mds, groups = species.env$Year, draw = "polygon", col=c("orange","springgreen3"), alpha = 50, border = c("orange","springgreen3"), lty = 1)
ordiellipse(species.mds, groups = species.env$Habitat.type, draw = "polygon", col=c("lightskyblue","hotpink1"), alpha = 50, border = c("lightskyblue","hotpink1"), lty = 2)
#add species names
orditorp(species.mds, display = "species", col = "black", cex = 0.6, air = 0.2, font = 3)

#create legends 
# Define colors for Habitat legend
habitat_colors <- c("lightskyblue", "hotpink1")

#On Plot:
# Calculate position for Year legend (inside the plot)
x_position_year <- min(species.mds$points[, 1]) + -1.55
y_position_year <- max(species.mds$points[, 2]) - -0.03

# Add legend for Year
legend(x = x_position_year, y = y_position_year,
       legend = levels(factor(species.env$Year)),
       col = c("orange", "springgreen3"), pch = 1,
       title = "Year", cex = 0.7, bg = "white")

# Calculate position for Habitat legend (inside the plot)
x_position_habitat <- max(species.mds$points[, 1]) - 0
y_position_habitat <- min(species.mds$points[, 2]) + 0.15

# Add legend for Habitat
legend(x = x_position_habitat, y = y_position_habitat,
       legend = levels(factor(species.env$Habitat.type)),
       pch = c(17, 16), col = habitat_colors,
       title = "Habitat", pt.bg = habitat_colors,
       lty = 2, cex = 0.7, bg = "white")

### only if we want legends off-plot
# Off Plot:
# Get current plot limits
plot_limits <- par("usr")

# Calculate position for Year legend
x_position <- plot_limits[2] + 0.1
y_position_year <- plot_limits[4]

# Add legend for Year
legend(x = x_position, y = y_position_year,
       legend = levels(factor(species.env$Year)),
       col = c("orange", "springgreen3"), pch = 1,
       title = "Year", cex = 0.8, bg = "white", xpd = TRUE)


# Calculate position for Habitat legend
y_position_habitat <- plot_limits[3] + 0.68
x_position_habitat <- plot_limits[2]

# Add legend for Habitat
legend(x = x_position_habitat, y = y_position_habitat,
       legend = levels(factor(species.env$Habitat.type)),
       pch = c(17, 16), col = habitat_colors,
       title = "Habitat", pt.bg = habitat_colors,
       lty = 2, cex = 0.8, bg = "white", xpd = TRUE)

# Figure was then cleaned up in Adobe Illustrator
