# Supplementary material for: Non‐Native Herpetofauna Continue to Proliferate in the World's Most Invaded Herpetofauna Community
Source: Ecol Evol. 2025 Jun 13;15(6):e71556. doi: 10.1002/ece3.71556 (PMC12166127; doi:10.1002/ece3.71556)
Supplement: Supplementary file 1 — Appendix S1 [file ECE3-15-e71556-s001.zip › Data Sheets Workflows R Scripts Compressed/ScriptSpatialAutocorrelation.R]

#Spatial Autocorrelation Tests

########ANCOVA########


library(lctools)


SpatialANCOVA<-read.csv("ANCOVAdata_Transformed_WResiduals.csv")


View(SpatialANCOVA)

#check with richness model residuals
Coords <- cbind(SpatialANCOVA$Latitude  , SpatialANCOVA$Longitude)

bw <- 5
mI <- moransI(Coords,bw,SpatialANCOVA$Residual.2022NonnativeRichness.2)
moran.table <- matrix(data=NA,nrow=1,ncol=6)
col.names <- c("Moran's I", "Expected I", "Z resampling", "P-value resampling",
               "Z randomization", "P-value randomization")
colnames(moran.table) <- col.names
moran.table[1,1] <- mI$Morans.I
moran.table[1,2] <- mI$Expected.I
moran.table[1,3] <- mI$z.resampling
moran.table[1,4] <- mI$p.value.resampling
moran.table[1,5] <- mI$z.randomization
moran.table[1,6] <- mI$p.value.randomization

View(moran.table)
#P = 0.38 so richness is not spatially autocorrelated
#Moran's I = 0.05


#######
#Abundance residuals now

bw <- 5
mI <- moransI(Coords,bw,SpatialANCOVA$Residual.Ln.2022NonnativeAbundance..2)
moran.table <- matrix(data=NA,nrow=1,ncol=6)
col.names <- c("Moran's I", "Expected I", "Z resampling", "P-value resampling",
               "Z randomization", "P-value randomization")
colnames(moran.table) <- col.names
moran.table[1,1] <- mI$Morans.I
moran.table[1,2] <- mI$Expected.I
moran.table[1,3] <- mI$z.resampling
moran.table[1,4] <- mI$p.value.resampling
moran.table[1,5] <- mI$z.randomization
moran.table[1,6] <- mI$p.value.randomization

View(moran.table)


#P = 0.55 so Ln(Abundance) isn't spatially autocorrelated either.
#Morans I = -0.09


###########################################

### Agamas 

bw <- 5
mI <- moransI(Coords,bw,SpatialANCOVA$Residual.Ln.Agama2022.)
moran.table <- matrix(data=NA,nrow=1,ncol=6)
col.names <- c("Moran's I", "Expected I", "Z resampling", "P-value resampling",
               "Z randomization", "P-value randomization")
colnames(moran.table) <- col.names
moran.table[1,1] <- mI$Morans.I
moran.table[1,2] <- mI$Expected.I
moran.table[1,3] <- mI$z.resampling
moran.table[1,4] <- mI$p.value.resampling
moran.table[1,5] <- mI$z.randomization
moran.table[1,6] <- mI$p.value.randomization

View(moran.table)


#P = 0.05 so Ln(Agama2022) is close to being spatially autocorrelated
#Morans I = 0.15 so it's still pretty close to 0 so not that spatially autocorrelated

### Curlytails

bw <- 5
mI <- moransI(Coords,bw,SpatialANCOVA$Residual.Sqrt.Curlytail2022.)
moran.table <- matrix(data=NA,nrow=1,ncol=6)
col.names <- c("Moran's I", "Expected I", "Z resampling", "P-value resampling",
               "Z randomization", "P-value randomization")
colnames(moran.table) <- col.names
moran.table[1,1] <- mI$Morans.I
moran.table[1,2] <- mI$Expected.I
moran.table[1,3] <- mI$z.resampling
moran.table[1,4] <- mI$p.value.resampling
moran.table[1,5] <- mI$z.randomization
moran.table[1,6] <- mI$p.value.randomization

View(moran.table)


#P = 0.68 so Sqrt(Curlytail2022) is not spatially autocorrelated
#Morans I = 0.002 


#######################################################
#########################################################

# ANOVAs now ####


# This is a separate data sheet, average residuals across 2017 & 2022


###
library(lctools)

SpatialANOVA<-read.csv("ANOVASpatialAutocorrelationAverageYrs.csv")


View(SpatialANOVA)

#check with richness model residuals
Coords <- cbind(SpatialANOVA$Latitude  , SpatialANOVA$Longitude)


# Ln Abundance first
bw <- 5
mI <- moransI(Coords,bw,SpatialANOVA$Residual.Ln.TotalAbundance.)
moran.table <- matrix(data=NA,nrow=1,ncol=6)
col.names <- c("Moran's I", "Expected I", "Z resampling", "P-value resampling",
               "Z randomization", "P-value randomization")
colnames(moran.table) <- col.names
moran.table[1,1] <- mI$Morans.I
moran.table[1,2] <- mI$Expected.I
moran.table[1,3] <- mI$z.resampling
moran.table[1,4] <- mI$p.value.resampling
moran.table[1,5] <- mI$z.randomization
moran.table[1,6] <- mI$p.value.randomization

View(moran.table)
#P = 0.03 so log abundance is spatially autocorrelated for the avg yrs
#Moran's I = 0.16


# next Richness
bw <- 5
mI <- moransI(Coords,bw,SpatialANOVA$Residual.TotalRichness)
moran.table <- matrix(data=NA,nrow=1,ncol=6)
col.names <- c("Moran's I", "Expected I", "Z resampling", "P-value resampling",
               "Z randomization", "P-value randomization")
colnames(moran.table) <- col.names
moran.table[1,1] <- mI$Morans.I
moran.table[1,2] <- mI$Expected.I
moran.table[1,3] <- mI$z.resampling
moran.table[1,4] <- mI$p.value.resampling
moran.table[1,5] <- mI$z.randomization
moran.table[1,6] <- mI$p.value.randomization

View(moran.table)
#P = 0.02 
#Moran's I = 0.17


# next Ln Native Abundance

bw <- 5
mI <- moransI(Coords,bw,SpatialANOVA$Residual.Ln.NativeAbundance.)
moran.table <- matrix(data=NA,nrow=1,ncol=6)
col.names <- c("Moran's I", "Expected I", "Z resampling", "P-value resampling",
               "Z randomization", "P-value randomization")
colnames(moran.table) <- col.names
moran.table[1,1] <- mI$Morans.I
moran.table[1,2] <- mI$Expected.I
moran.table[1,3] <- mI$z.resampling
moran.table[1,4] <- mI$p.value.resampling
moran.table[1,5] <- mI$z.randomization
moran.table[1,6] <- mI$p.value.randomization

View(moran.table)
#P = 0.012
#Moran's I = 0.20

#Native Richness

bw <- 5
mI <- moransI(Coords,bw,SpatialANOVA$Residual.Ln.NativeRichness.)
moran.table <- matrix(data=NA,nrow=1,ncol=6)
col.names <- c("Moran's I", "Expected I", "Z resampling", "P-value resampling",
               "Z randomization", "P-value randomization")
colnames(moran.table) <- col.names
moran.table[1,1] <- mI$Morans.I
moran.table[1,2] <- mI$Expected.I
moran.table[1,3] <- mI$z.resampling
moran.table[1,4] <- mI$p.value.resampling
moran.table[1,5] <- mI$z.randomization
moran.table[1,6] <- mI$p.value.randomization

View(moran.table)
#P = 0.06
#Moran's I = 0.14

#Nonnative Abundance
bw <- 5
mI <- moransI(Coords,bw,SpatialANOVA$Residual.Ln.NonnativeAbundance.)
moran.table <- matrix(data=NA,nrow=1,ncol=6)
col.names <- c("Moran's I", "Expected I", "Z resampling", "P-value resampling",
               "Z randomization", "P-value randomization")
colnames(moran.table) <- col.names
moran.table[1,1] <- mI$Morans.I
moran.table[1,2] <- mI$Expected.I
moran.table[1,3] <- mI$z.resampling
moran.table[1,4] <- mI$p.value.resampling
moran.table[1,5] <- mI$z.randomization
moran.table[1,6] <- mI$p.value.randomization

View(moran.table)
#P = 0.04 
#Moran's I = 0.16

#Nonnative Richness
bw <- 5
mI <- moransI(Coords,bw,SpatialANOVA$Residual.NonnativeRichness)
moran.table <- matrix(data=NA,nrow=1,ncol=6)
col.names <- c("Moran's I", "Expected I", "Z resampling", "P-value resampling",
               "Z randomization", "P-value randomization")
colnames(moran.table) <- col.names
moran.table[1,1] <- mI$Morans.I
moran.table[1,2] <- mI$Expected.I
moran.table[1,3] <- mI$z.resampling
moran.table[1,4] <- mI$p.value.resampling
moran.table[1,5] <- mI$z.randomization
moran.table[1,6] <- mI$p.value.randomization

View(moran.table)
#P = 0.02 
#Moran's I = 0.19

#Proportion Native
bw <- 5
mI <- moransI(Coords,bw,SpatialANOVA$Residual.Asn.ProportionNative.)
moran.table <- matrix(data=NA,nrow=1,ncol=6)
col.names <- c("Moran's I", "Expected I", "Z resampling", "P-value resampling",
               "Z randomization", "P-value randomization")
colnames(moran.table) <- col.names
moran.table[1,1] <- mI$Morans.I
moran.table[1,2] <- mI$Expected.I
moran.table[1,3] <- mI$z.resampling
moran.table[1,4] <- mI$p.value.resampling
moran.table[1,5] <- mI$z.randomization
moran.table[1,6] <- mI$p.value.randomization

View(moran.table)
#P = 0.74  so this is the only one that's not spatially autocorrelated in 2017 ANOVA
#Moran's I = -0.003
